# Supplementary material for: Pangenome Reveals Gene Content Variations and Structural Variants Contributing to Pig Characteristics
Source: Genomics Proteomics Bioinformatics. 2024 Nov 13;22(6):qzae081. doi: 10.1093/gpbjnl/qzae081 (PMC12017589; doi:10.1093/gpbjnl/qzae081)
Supplement: qzae081_Supplementary_Data [file qzae081_supplementary_data.zip]

Archive with 35 entries (35 files):
- Figure S8.pdf
- Figure S10.pdf
- Table S8.xlsx
- Table S16.xlsx
- Figure S7.pdf
- Table S18.xlsx
- Figure S5.pdf
- Table S10.xlsx
- Figure S1.pdf
- supplementary material captions.docx
- Table S12.xlsx
- Figure S13.pdf
- Table S17.xlsx
- Table S11.xlsx
- Table S15.xlsx
- Table S14.xlsx
- Table S5.xlsx
- Figure S3.pdf
- Table S7.xlsx
- Table S3.xlsx
- Figure S12.pdf
- Figure S11.pdf
- Figure S15.pdf
- Figure S4.pdf
- File S1.docx
- Table S4.xlsx
- Figure S2.pdf
- Figure S9.pdf
- Table S2.xlsx
- Table S1.xlsx
- Figure S14.pdf
- Figure S6.pdf
- Table S9.xlsx
- Table S13.xlsx
- Table S6.xlsx
