# Supplementary material for: Pangenome Reveals Gene Content Variations and Structural Variants Contributing to Pig Characteristics
Source: Genomics Proteomics Bioinformatics. 2024 Nov 13;22(6):qzae081. doi: 10.1093/gpbjnl/qzae081 (PMC12017589; doi:10.1093/gpbjnl/qzae081)
Supplement: qzae081_Supplementary_Data [file qzae081_supplementary_data.zip › Table S8.xlsx]

## Sheet: Table S8
Table S8 The RNA-Seq data of 171 samples were used in this study
Breed	ID
Bama	SRR7760091
	SRR7760092
	SRR7760095
	SRR7760096
	SRR7760097
	SRR7760098
	SRR7760099
	SRR7760101
	SRR7760102
Bamei	SRR3160038
	SRR3160039
	SRR3160041
	SRR3160042
	SRR3160043
	SRR3160044
	SRR3160045
	SRR3160046
Berkshire	SRR3159988
	SRR3159989
	SRR3159990
	SRR3159991
	SRR3159992
	SRR3159993
	SRR3159994
	SRR3159995
	SRR3159996
Diannan	SRR3098385
	SRR5136325
Hampshire	SRR3159998
	SRR3159999
	SRR3160000
	SRR3160001
	SRR3160002
	SRR3160003
	SRR3160004
	SRR3160005
	SRR3160006
Jinhua	SRR3160048
	SRR3160049
	SRR3160050
	SRR3160051
	SRR3160052
	SRR3160053
	SRR3160054
	SRR3160055
	SRR3160056
Landrace	SRR3160008
	SRR3160009
	SRR3160010
	SRR3160011
	SRR3160012
	SRR3160014
	SRR3160015
	SRR3160016
Large White	SRR3160018
	SRR3160019
	SRR3160020
	SRR3160021
	SRR3160022
	SRR3160023
	SRR3160024
	SRR3160026
Ningxiang	SRR12805712
	SRR12805713
	SRR12805714
	SRR12805715
	SRR12805716
	SRR12805717
	SRR12805718
	SRR12805727
	SRR12805728
Pietrain	SRR3160028
	SRR3160029
	SRR3160030
	SRR3160031
	SRR3160032
	SRR3160033
	SRR3160034
	SRR3160035
Rongchang	SRR3160068
	SRR3160069
	SRR3160070
	SRR3160071
	SRR3160072
	SRR3160073
	SRR3160074
	SRR3160075
Tibetan	SRR3160077
	SRR3160078
	SRR3160079
USMARC	SRR5027048
	SRR5027049
	SRR5027050
	SRR5027051
	SRR5027060
	SRR5027061
	SRR5027063
	SRR5027064
Wuzhishan	SRR1628661
	SRR8173548
	SRR8173552
Laiwu	ZX1	Sequenced in this study.
	ZX2
	ZX3
	ZX4
	ZX5
	ZX6
	ZX7
	ZX8
	ZX9
	ZX10
	ZX11
Meishan	ZX29
	ZX30
	ZX31
	ZX33
	ZX34
	ZX35
	ZX36
	ZX37
	ZX38
	ZX40
Tongcheng	ZX13
	ZX14
	ZX15
	ZX16
	ZX17
	ZX18
	ZX19
	ZX20
	ZX21
	ZX22
	ZX23
	ZX24
	ZX25
	ZX26
	ZX27
	ZX28
Duroc	ERR789427
	ERR789430
	ERR789431
	ERR789439
	ERR789443
	ERR789447
	ERR972384
	SRR10402466
	SRR10402472
	SRR10402476
	SRR10402483
	SRR10402484
	SRR10526969
	SRR10526971
	SRR10526973
	SRR10526979
	SRR10526980
	SRR10764465
	SRR10764588
	SRR10764599
	SRR10764632
	SRR10764643
	SRR10764654
	SRR5802415
	SRR5802416
	SRR5802417
	SRR5802418
	SRR8749598
	SRR8749599
	SRR8749600
	SRR8749601
	SRR8749602
	SRR8749603
