# Supplementary material for: Pangenome Reveals Gene Content Variations and Structural Variants Contributing to Pig Characteristics
Source: Genomics Proteomics Bioinformatics. 2024 Nov 13;22(6):qzae081. doi: 10.1093/gpbjnl/qzae081 (PMC12017589; doi:10.1093/gpbjnl/qzae081)
Supplement: qzae081_Supplementary_Data [file qzae081_supplementary_data.zip › Table S16.xlsx]

## Sheet: Table S16
Table S16 The five SVs in the 394 kb region of chrY and their overlapped genes
SV_chromosome	SV_start	SV_end	SV_type	Overlapped gene
chrY	39639879	39639880	Presence
chrY	39712486	39719610	Absence	LOC110257970
chrY	39737720	39737777	Absence
chrY	39874153	39874154	Presence
chrY	39901212	39901357	Absence
