# Supplementary material for: Pangenome Reveals Gene Content Variations and Structural Variants Contributing to Pig Characteristics
Source: Genomics Proteomics Bioinformatics. 2024 Nov 13;22(6):qzae081. doi: 10.1093/gpbjnl/qzae081 (PMC12017589; doi:10.1093/gpbjnl/qzae081)
Supplement: qzae081_Supplementary_Data [file qzae081_supplementary_data.zip › Table S18.xlsx]

## Sheet: Table S18
Table S18 The primers used in this study
Gene	Orientation	Sequence	Length
TBX19	F	TTCTGGCATTCTGGGGAGAA	427
	R	TCCACCCTCTCACCCTTTTC	342
RSAD2	F	GACTCTGCCCTTCCTGCTTA	515
	R	AGCTGGAGGAAATGGGGAAA	408
