# Supplementary material for: Pangenome Reveals Gene Content Variations and Structural Variants Contributing to Pig Characteristics
Source: Genomics Proteomics Bioinformatics. 2024 Nov 13;22(6):qzae081. doi: 10.1093/gpbjnl/qzae081 (PMC12017589; doi:10.1093/gpbjnl/qzae081)
Supplement: qzae081_Supplementary_Data [file qzae081_supplementary_data.zip › Table S12.xlsx]

## Sheet: Table S12
Table S12 The enriched KEGG pathways for genes are influenced by SVs under significant selection
Term	Database	ID	Input number	Background number	P value	Corrected P value	Input
Focal adhesion	KEGG PATHWAY	ssc04510	22	194	1.23275e-07	4.53386e-05	SHC4|PDGFRA|DOCK1|MAPK10|TLN2|CAPN2|KDR|ERBB2|IGF1R|ITGB4|PRKCB|VCL|TNC|LAMC2|VWF|ACTN1|VAV2|MYLK|COL6A3|BCL2|COL6A5|COL6A6
Phospholipase D signaling pathway	KEGG PATHWAY	ssc04072	19	146	1.2991e-07	4.53386e-05	SHC4|PLCB1|PDGFRA|ADCY1|ADCY2|ADCY5|PIP5K1B|ADCY8|DGKH|KIT|RAPGEF4|PIK3R6|PIK3R5|AGPAT4|GRM8|DGKB|DNM1|DGKI|GRM3
Oxytocin signaling pathway	KEGG PATHWAY	ssc04921	19	148	1.57362e-07	4.80543e-05	CD38|PLCB1|ADCY1|PRKAG2|ADCY2|PPP3R1|ADCY5|RYR2|ADCY8|MYLK|PRKCB|PIK3R6|PIK3R5|NFATC3|MAP2K5|CACNA2D3|EEF2K|TRPM2|CAMK1D
Glutamatergic synapse	KEGG PATHWAY	ssc04724	16	110	3.31428e-07	7.38032e-05	GRIK4|PLCB1|PRKCB|ADCY2|PPP3R1|ADCY5|GRIK1|GRIK2|GRIK3|ADCY8|ADCY1|GRIN2B|DLGAP1|GRM8|GNGT1|GRM3
Morphine addiction	KEGG PATHWAY	ssc05032	13	90	4.45573e-06	0.000640315	ADCY5|GRK5|ADCY1|ADCY2|GABRG3|PRKCB|ADCY8|GABRP|GNGT1|GABRB1|GABBR2|GABRB3|PDE10A
PI3K-Akt signaling pathway	KEGG PATHWAY	ssc04151	26	335	7.35453e-06	0.000998174	IL7R|BRCA1|PDGFRA|PPP2R3A|IFN-ALPHA-15|RPTOR|PIK3R6|PIK3R5|JAK2|MAGI2|KDR|ERBB2|IGF1R|ITGB4|CREB5|PKN2|GYS2|TNC|LAMC2|VWF|KIT|GNGT1|COL6A3|BCL2|COL6A5|COL6A6
Cholinergic synapse	KEGG PATHWAY	ssc04725	14	112	8.75338e-06	0.0011255	PLCB1|ADCY1|ADCY2|ADCY5|CREB5|PRKCB|ADCY8|KCNQ3|KCNQ1|PIK3R6|PIK3R5|JAK2|GNGT1|BCL2
Metabolic pathways	KEGG PATHWAY	ssc01100	68	1388	1.01139e-05	0.00117659	CD38|GSS|ALG9|GMDS|ADCY5|AMPD3|ATP6V1H|NMRK1|ALG5|NDUFAB1|P4HA1|ST8SIA1|TPK1|MTMR2|ETNPPL|FHIT|CERS6|HPSE2|IPPK|CHIT1|AFMID|DGKI|CNDP1|DGKH|PPAT|PDE10A|LPCAT1|DGKB|ATP6V1B1|GBA2|HSD17B3|MTMR3|BCKDHB|UGT2B31|GALNTL5|PLCB1|LIPC|PAPSS1|EXT1|INPP5A|CRYL1|AUH|AOC2|EXTL3|GYS2|GALNT17|CHST9|ESD|AGMAT|CS|ST6GALNAC3|ADK|GPHN|HADH|GSTO1|ADCY1|ADCY2|PIP5K1B|CDS2|PFKFB2|ADCY8|GALNT18|ACSL5|RDH16|AGPAT4|ELOVL…
GABAergic synapse	KEGG PATHWAY	ssc04727	12	87	1.5701e-05	0.00159823	ADCY5|ADCY1|ADCY2|GABRG3|PRKCB|ADCY8|GABRP|GNGT1|GABRB1|GABBR2|GABRB3|GPHN
Adrenergic signaling in cardiomyocytes	KEGG PATHWAY	ssc04261	15	143	2.83651e-05	0.00268207	PLCB1|PPP2R3A|ADCY1|ADCY2|ADCY5|CREB5|RYR2|ADCY8|KCNQ1|RAPGEF4|PIK3R6|PIK3R5|SLC8A1|CACNA2D3|BCL2
Retrograde endocannabinoid signaling	KEGG PATHWAY	ssc04723	15	145	3.28779e-05	0.00297484	NDUFAB1|PLCB1|DAGLA|ADCY1|ADCY2|ADCY5|GABRG3|PRKCB|ADCY8|NAPEPLD|GABRP|MAPK10|GNGT1|GABRB1|GABRB3
Phosphatidylinositol signaling system	KEGG PATHWAY	ssc04070	12	97	4.15961e-05	0.00321566	PLCB1|INPP5A|IPPK|CDS2|PRKCB|MTMR2|DGKH|PPIP5K1|PIP5K1B|DGKB|MTMR3|DGKI
cGMP-PKG signaling pathway	KEGG PATHWAY	ssc04022	16	167	4.27939e-05	0.00321566	PLCB1|NFATC3|ADCY2|PPP3R1|ADCY5|PRKCE|CREB5|ADCY8|MYLK|ADRA2B|PIK3R6|PIK3R5|PRKG1|SLC8A1|CNGA1|ADCY1
Apelin signaling pathway	KEGG PATHWAY	ssc04371	14	134	5.40715e-05	0.00366935	PLCB1|PRKAG2|ADCY1|ADCY2|ADCY5|PRKCE|RYR2|ADCY8|MYLK|PIK3R6|PIK3R5|PIK3R4|GNGT1|SLC8A1
Rap1 signaling pathway	KEGG PATHWAY	ssc04015	18	211	5.97314e-05	0.0038401	PLCB1|PDGFRA|PARD3|ADCY2|RAPGEF4|ADCY5|TLN2|VAV2|ADCY8|IGF1R|PRKCB|KIT|GRIN2B|ITGAM|RAPGEF2|ADCY1|KDR|MAGI2
Thyroid hormone synthesis	KEGG PATHWAY	ssc04918	10	71	6.78133e-05	0.0041417	PLCB1|ADCY1|ADCY2|ADCY5|TTF2|CREB5|PRKCB|ALB|ADCY8|TG
Chemokine signaling pathway	KEGG PATHWAY	ssc04062	16	177	8.09414e-05	0.0045986	GRK5|PLCB1|PARD3|ITK|ADCY2|ADCY5|SHC4|VAV2|ADCY8|PRKCB|PIK3R6|PIK3R5|JAK2|GNGT1|CX3CL1|ADCY1
Inflammatory mediator regulation of TRP channels	KEGG PATHWAY	ssc04750	11	98	0.000188925	0.00924424	PLCB1|ADCY1|ADCY2|ADCY5|PRKCE|PRKCB|ADCY8|MAPK10|IL1R1|TRPA1|TRPV3
cAMP signaling pathway	KEGG PATHWAY	ssc04024	17	212	0.000189199	0.00924424	RAPGEF4|VAV2|ADCY1|ADCY2|ADCY5|CREB5|RYR2|ADCY8|PTGER3|GRIN2B|CNGA1|CNGB3|VIPR2|GLI3|MAPK10|GABBR2|PDE10A
Insulin secretion	KEGG PATHWAY	ssc04911	10	84	0.00023809	0.011405	PLCB1|PRKCB|ADCY1|ADCY2|ADCY5|CREB5|RYR2|ADCY8|RAPGEF4|RIMS2
Platelet activation	KEGG PATHWAY	ssc04611	12	122	0.000302548	0.0130304	PLCB1|RASGRP1|ADCY1|ADCY2|ADCY5|TLN2|ADCY8|MYLK|PIK3R6|PIK3R5|PRKG1|VWF
Axon guidance	KEGG PATHWAY	ssc04360	15	182	0.000338004	0.013107	PARD3|PPP3R1|SEMA5A|LIMK2|SRGAP1|NTN4|UNC5D|PDK1|UNC5B|EPHB1|SLIT3|NFATC3|ABLIM1|SEMA4D|SEMA3D
Gastric acid secretion	KEGG PATHWAY	ssc04971	9	72	0.000348934	0.0133195	PLCB1|ADCY1|ADCY2|ADCY5|PRKCB|ADCY8|MYLK|EZR|KCNQ1
Endocrine resistance	KEGG PATHWAY	ssc01522	10	91	0.000427079	0.0154522	ERBB2|ADCY5|IGF1R|ADCY1|ADCY2|SHC4|ADCY8|RB1|MAPK10|BCL2
Aldosterone synthesis and secretion	KEGG PATHWAY	ssc04925	10	93	0.000499659	0.0174381	DAGLA|PLCB1|CAMK1D|ADCY2|ADCY5|PRKCE|CREB5|PRKCB|ADCY8|ADCY1
Circadian entrainment	KEGG PATHWAY	ssc04713	10	95	0.000582178	0.0192197	PLCB1|PRKCB|ADCY1|ADCY2|ADCY5|RYR2|ADCY8|GRIN2B|PRKG1|GNGT1
Human cytomegalovirus infection	KEGG PATHWAY	ssc05163	16	215	0.000620234	0.0199373	PLCB1|PDGFRA|NFATC3|ADCY2|PPP3R1|ADCY5|CREB5|PRKCB|ADCY8|RB1|PTGER3|IFN-ALPHA-15|GNGT1|CX3CL1|IL1R1|ADCY1
MAPK signaling pathway	KEGG PATHWAY	ssc04010	19	286	0.000742983	0.0235728	ERBB2|PPM1B|PDGFRA|RASGRP1|IGF1R|MAPT|PPP3R1|PRKCB|MAP4K3|KIT|NFATC3|MAPK10|IL1R1|RAPGEF2|MAP2K5|CACNA2D3|DUSP16|KDR|MAP4K4
Pathways in cancer	KEGG PATHWAY	ssc05200	28	506	0.000785537	0.024292	IL7R|PDGFRA|RASGRP1|RUNX1T1|IFN-ALPHA-15|AXIN1|RB1|PTGER3|GLI3|JAK2|DAPK3|ERBB2|PLCB1|IGF1R|PRKCB|LAMC2|CTNNA3|ADCY5|GSTO1|LRP6|ADCY1|ADCY2|ADCY8|KIT|RUNX1|GNGT1|MAPK10|BCL2
Neuroactive ligand-receptor interaction	KEGG PATHWAY	ssc04080	21	336	0.000841104	0.0246618	GRIK4|TAC3|VIPR2|GABRP|GABRG3|GRIK1|GRIK2|GRIK3|THRB|GLRB|ADRA2B|PTGER3|GRIN2B|PARD3|GRM8|THRA|GABRB1|GABBR2|GABRB3|C5|GRM3
Gap junction	KEGG PATHWAY	ssc04540	9	85	0.00104203	0.0289281	PLCB1|PDGFRA|ADCY1|ADCY2|ADCY5|PRKCB|ADCY8|PRKG1|MAP2K5
Parathyroid hormone synthesis, secretion and action	KEGG PATHWAY	ssc04928	10	104	0.00110536	0.0300045	PLCB1|LRP6|ADCY1|ADCY2|ADCY5|CREB5|PRKCB|ADCY8|CASR|BCL2
Tight junction	KEGG PATHWAY	ssc04530	13	166	0.00126937	0.0331718	ERBB2|DLG2|ACTN1|PARD3|ARHGEF2|PRKAG2|PRKCE|EZR|RUNX1|MAPK10|RAPGEF2|MICALL2|PATJ
Autophagy - animal	KEGG PATHWAY	ssc04140	11	128	0.00148258	0.0351313	RPTOR|IGF1R|DAPK3|AMBRA1|UVRAG|PIK3R4|ATG14|MAPK10|ATG2B|MTMR3|BCL2
Pancreatic secretion	KEGG PATHWAY	ssc04972	9	91	0.00161478	0.0368683	CD38|PLCB1|PRKCB|ADCY1|ADCY2|ADCY5|RYR2|ADCY8|KCNQ1
Leukocyte transendothelial migration	KEGG PATHWAY	ssc04670	10	110	0.00163152	0.0369057	ACTN1|PRKCB|ITK|VAV2|VCL|EZR|RAPGEF4|RHOH|ITGAM|CTNNA3
Vascular smooth muscle contraction	KEGG PATHWAY	ssc04270	11	130	0.00166258	0.0372632	PLCB1|ADCY1|ADCY2|ADCY5|PRKCE|PRKCB|ADCY8|MYLK|RAMP3|PRKG1|CALD1
Salivary secretion	KEGG PATHWAY	ssc04970	8	75	0.00187245	0.0412107	CD38|PLCB1|ADCY1|ADCY2|ADCY5|PRKCB|ADCY8|PRKG1
Calcium signaling pathway	KEGG PATHWAY	ssc04020	14	196	0.00189692	0.0413766	CD38|PLCB1|PDGFRA|PRKCB|ADCY2|PPP3R1|ERBB2|RYR2|ADCY8|MYLK|ADCY1|PTGER3|SLC8A1|CAMK1D
Wnt signaling pathway	KEGG PATHWAY	ssc04310	12	155	0.00210163	0.0444375	NKD1|PLCB1|PRKCB|LRP6|PPP3R1|AXIN1|BTRC|DKK2|NFATC3|MAPK10|VANGL1|VANGL2
EGFR tyrosine kinase inhibitor resistance	KEGG PATHWAY	ssc01521	8	78	0.00234691	0.0477792	ERBB2|SHC4|PDGFRA|PRKCB|IGF1R|JAK2|KDR|BCL2
Longevity regulating pathway - multiple species	KEGG PATHWAY	ssc04213	7	61	0.00244189	0.0488978	RPTOR|ADCY5|IGF1R|ADCY1|ADCY2|PRKAG2|ADCY8
