# Supplementary material for: Pangenome Reveals Gene Content Variations and Structural Variants Contributing to Pig Characteristics
Source: Genomics Proteomics Bioinformatics. 2024 Nov 13;22(6):qzae081. doi: 10.1093/gpbjnl/qzae081 (PMC12017589; doi:10.1093/gpbjnl/qzae081)
Supplement: qzae081_Supplementary_Data [file qzae081_supplementary_data.zip › Table S17.xlsx]

## Sheet: Table S17
Table S17 The genes overlapped with NUMTs
Genomic feature	Gene ID	NUMTs' chromosome	NUMTs' start	NUMTs' end
intronic	ENSSSCG00000032778	chr1	15370330	15370522
intronic	ENSSSCG00000004331	chr1	57842408	57842516
intronic	ENSSSCG00000043963	chr1	82390370	82390998
intronic	ENSSSCG00000043963	chr1	82391837	82392044
intronic	ENSSSCG00000043963	chr1	82392214	82392726
intronic	ENSSSCG00000043963	chr1	82393123	82393818
intronic	ENSSSCG00000004849	chr1	144294138	144294174
intronic	ENSSSCG00000005781	chr1	145350724	145350810
intronic	ENSSSCG00000005243	chr1	221758527	221758649
intronic	ENSSSCG00000005284	chr1	230359863	230359903
intronic	ENSSSCG00000005449	chr1	250448910	250448988
intronic	ENSSSCG00000005620	chr1	268251907	268251972
intronic	ENSSSCG00000021132,ENSSSCG00000060649	chr10	15462090	15462209
intronic	ENSSSCG00000021132,ENSSSCG00000060649	chr10	15462571	15462763
intronic	ENSSSCG00000010962	chr10	31676525	31676600
intronic	ENSSSCG00000011064	chr10	48894500	48894565
intronic	ENSSSCG00000032444	chr10	54531569	54531633
intronic	ENSSSCG00000011103	chr10	57342218	57342319
intronic	ENSSSCG00000029598	chr11	16621168	16621348
intronic	ENSSSCG00000017895	chr12	51726250	51726392
intronic	ENSSSCG00000018023	chr12	58069658	58069725
intronic	ENSSSCG00000027019	chr13	36921835	36922087
intronic	ENSSSCG00000041465	chr13	60860509	60860580
intronic	ENSSSCG00000023891	chr13	64066405	64066658
intronic	ENSSSCG00000053073	chr13	109304326	109304536
intronic	ENSSSCG00000036613	chr13	138990008	138990086
intronic	ENSSSCG00000021271	chr13	146572143	146572487
intronic	ENSSSCG00000009722	chr14	21808471	21808667
exonic	ENSSSCG00000055873	chr14	34099071	34099442
intronic	ENSSSCG00000010146	chr14	54876719	54876979
intronic	ENSSSCG00000038853	chr14	55147608	55147788
intronic	ENSSSCG00000010164	chr14	57471533	57471872
intronic	ENSSSCG00000036480	chr14	70688062	70688137
intronic	ENSSSCG00000010344	chr14	84301011	84301190
intronic	ENSSSCG00000010429	chr14	98469616	98469753
intronic	ENSSSCG00000010429	chr14	98469754	98469813
intronic	ENSSSCG00000010468	chr14	103682084	103682151
intronic	ENSSSCG00000010468	chr14	103831758	103831800
intronic	ENSSSCG00000010485	chr14	105834171	105834241
intronic	ENSSSCG00000059716	chr14	106523890	106524007
intronic	ENSSSCG00000032968	chr14	122883294	122883647
exonic	ENSSSCG00000048823	chr15	36911902	36912141
intronic	ENSSSCG00000032177	chr15	76522506	76522643
intronic	ENSSSCG00000015963	chr15	80125076	80125610
exonic	ENSSSCG00000053121	chr15	90309358	90309959
intronic	ENSSSCG00000032814	chr15	99876289	99876459
intronic	ENSSSCG00000016929	chr16	37934963	37935189
intronic	ENSSSCG00000016929	chr16	38314204	38314434
intronic	ENSSSCG00000016568	chr18	19402495	19402576
intronic	ENSSSCG00000025602	chr18	33667475	33667912
intronic	ENSSSCG00000025602	chr18	33668223	33668587
intronic	ENSSSCG00000037705	chr2	38781559	38781798
intronic	ENSSSCG00000013399	chr2	46516850	46516905
UTR3	ENSSSCG00000022661(ENSSSCT00000061003:c.*2532_*2642delins0,ENSSSCT00000069771:c.*2532_*2642delins0)	chr2	82248566	82248676
intronic	ENSSSCG00000014084	chr2	84718062	84718249
exonic	ENSSSCG00000061130	chr2	93844374	93849155
exonic	ENSSSCG00000044230,ENSSSCG00000058815	chr2	115563170	115574329
exonic	ENSSSCG00000056267	chr2	131565601	131567016
intronic	ENSSSCG00000040888	chr3	18128441	18128482
intronic	ENSSSCG00000057114	chr3	78374785	78375478
intronic	ENSSSCG00000057114	chr3	78375585	78376786
intronic	ENSSSCG00000057114	chr3	78376939	78377809
intronic	ENSSSCG00000057114	chr3	78378078	78378491
intronic	ENSSSCG00000057114	chr3	78379155	78379836
intronic	ENSSSCG00000057114	chr3	78379958	78380666
intronic	ENSSSCG00000057114	chr3	78381113	78381503
intronic	ENSSSCG00000057114	chr3	78382850	78383231
intronic	ENSSSCG00000057114	chr3	78383492	78383674
intronic	ENSSSCG00000035912	chr3	96623126	96623164
intronic	ENSSSCG00000008495	chr3	102883338	102883557
intronic	ENSSSCG00000008495	chr3	102883980	102885616
intronic	ENSSSCG00000008495	chr3	102886040	102887320
intronic	ENSSSCG00000008495	chr3	102888830	102889478
intronic	ENSSSCG00000008495	chr3	102895043	102895230
intronic	ENSSSCG00000031031	chr4	25799136	25799245
intronic	ENSSSCG00000031031	chr4	25799246	25799483
intronic	ENSSSCG00000006035	chr4	29940346	29940409
intronic	ENSSSCG00000006087	chr4	39630591	39630747
intronic	ENSSSCG00000006163	chr4	57934986	57935224
intronic	ENSSSCG00000006199	chr4	66811813	66811948
intronic	ENSSSCG00000006289	chr4	81460965	81461100
intronic	ENSSSCG00000006381	chr4	89935500	89935893
intronic	ENSSSCG00000006767	chr4	107040229	107040490
intronic	ENSSSCG00000026680	chr4	108441077	108441177
intronic	ENSSSCG00000026680	chr4	108441178	108441249
intronic	ENSSSCG00000040550	chr5	48601359	48601939
intronic	ENSSSCG00000040550	chr5	48602883	48603857
intronic	ENSSSCG00000040550	chr5	48604115	48604962
intronic	ENSSSCG00000040550	chr5	48605033	48605216
intronic	ENSSSCG00000000601	chr5	57080250	57080326
intronic	ENSSSCG00000000601	chr5	57116952	57117128
intronic	ENSSSCG00000000735	chr5	67080448	67080512
UTR3	ENSSSCG00000025188(ENSSSCT00000075980:c.*1709_*1635delins0)	chr6	146806243	146806317
intronic	ENSSSCG00000003815	chr6	149060359	149060533
intronic	ENSSSCG00000003852	chr6	159141140	159141322
intronic	ENSSSCG00000003976	chr6	170424972	170425036
intronic	ENSSSCG00000000994	chr7	1170808	1171030
intronic	ENSSSCG00000032284	chr7	37124166	37124219
intronic	ENSSSCG00000032284	chr7	37124229	37124369
intronic	ENSSSCG00000032498	chr7	47762849	47762918
intronic	ENSSSCG00000001836	chr7	54791092	54791156
intronic	ENSSSCG00000001836	chr7	54791163	54791268
intronic	ENSSSCG00000031810	chr7	55816577	55816683
intronic	ENSSSCG00000031810	chr7	55816949	55817134
intronic	ENSSSCG00000002430	chr7	111692009	111692088
intronic	ENSSSCG00000008754	chr8	16915160	16915400
exonic	ENSSSCG00000058936	chr8	32418850	32420386
intronic	ENSSSCG00000028922	chr8	36399940	36400004
intronic	ENSSSCG00000009084	chr8	101144745	101144827
intronic	ENSSSCG00000009115	chr8	105336847	105337076
intronic	ENSSSCG00000055108	chr9	4701655	4702188
intronic	ENSSSCG00000014876,ENSSSCG00000014877	chr9	11394674	11394824
intronic	ENSSSCG00000014983	chr9	33289948	33291037
intronic	ENSSSCG00000014983	chr9	33291457	33291554
intronic	ENSSSCG00000015293	chr9	68174349	68174413
exonic	ENSSSCG00000047552	chr9	76359824	76360913
intronic	ENSSSCG00000015513	chr9	118664851	118665498
exonic	ENSSSCG00000045321	chrX	22061762	22066097
exonic	ENSSSCG00000054645	chrX	22067614	22070808
exonic	ENSSSCG00000034931	chrX	22070810	22074446
intronic	ENSSSCG00000012484	chrX	82426807	82427053
intronic	ENSSSCG00000012585	chrX	91603294	91603329
