# Supplementary material for: Pangenome Reveals Gene Content Variations and Structural Variants Contributing to Pig Characteristics
Source: Genomics Proteomics Bioinformatics. 2024 Nov 13;22(6):qzae081. doi: 10.1093/gpbjnl/qzae081 (PMC12017589; doi:10.1093/gpbjnl/qzae081)
Supplement: qzae081_Supplementary_Data [file qzae081_supplementary_data.zip › Table S11.xlsx]

## Sheet: Table S11
Table S11 The SVs have the high LD with the tag SNPs
Tag_snp_chromosome	Tag_snp_position	SV_chromosome	SV_start	SV_end	SV_type	LD	Gene
chr10	50002504	chr10	50009277	50009277	Presence	0.886333	GPR158
chr1	100335688	chr1	99595181	99595243	Absence	0.913826	MYO5B
chr1	100335688	chr1	100305532	100305532	Presence	0.99194
chr1	100335688	chr1	100822211	100822211	Presence	0.979888
chr1	100335688	chr1	100822803	100822803	Presence	0.968354
chr1	10561423	chr1	10561849	10561901	Absence	0.822653
chr11	24604296	chr11	25275563	25275630	Absence	1	VWA8
chr11	32555905	chr11	32590174	32590527	Absence	0.907231	DIAPH3
chr11	49283058	chr11	49292980	49292980	Presence	0.834572	MYCBP2
chr1	152100725	chr1	151220090	151220090	Presence	0.850433
chr1	155986286	chr1	155968782	155968863	Absence	1
chr1	157713757	chr1	156773030	156773030	Presence	0.858774
chr1	160288412	chr1	160262621	160262621	Presence	0.877343
chr1	160347188	chr1	159729266	159729266	Presence	0.825766
chr1	160347188	chr1	160262621	160262621	Presence	0.885785
chr1	160447734	chr1	160262621	160262621	Presence	0.901717
chr1	161332334	chr1	161283910	161283910	Presence	0.838185
chr1	173838073	chr1	173146590	173146590	Presence	0.810264
chr1	173838073	chr1	173220963	173220963	Presence	0.81875
chr1	173838073	chr1	173712964	173712964	Presence	0.937062
chr1	173838073	chr1	173863340	173863340	Presence	0.81875
chr11	7946341	chr11	8014928	8014928	Presence	0.948908
chr11	8041891	chr11	8014928	8014928	Presence	0.839848
chr12	27031621	chr12	27037528	27037821	Absence	0.896778
chr12	55093697	chr12	55139757	55139757	Presence	0.889869	MYH8
chr1	265201420	chr1	265551415	265551415	Presence	0.929584
chr13	46647842	chr13	46637571	46637571	Presence	0.94728
chr13	46647842	chr13	46766043	46766043	Presence	0.85741
chr13	84504730	chr13	83622747	83622747	Presence	1
chr13	88500932	chr13	88179724	88179724	Presence	0.97571
chr13	88500932	chr13	88184224	88184316	Absence	0.962176
chr13	93043702	chr13	92829585	92829585	Presence	0.936854
chr14	10274713	chr14	10364006	10364304	Absence	0.818979
chr14	112329198	chr14	112297718	112297718	Presence	0.832052
chr14	113462893	chr14	113453508	113453508	Presence	0.889255	CUEDC2
chr14	47895001	chr14	46917886	46917886	Presence	0.90903	MTMR3
chr14	47895001	chr14	46949339	46949339	Presence	0.977886	MTMR3
chr14	47895001	chr14	47998109	47998109	Presence	0.836697	LIMK2
chr14	47895001	chr14	48069441	48069441	Presence	0.893457
chr15	104902093	chr15	104907471	104907471	Presence	0.835199
chr15	104902093	chr15	105172453	105172512	Absence	0.956252
chr1	55613197	chr1	55627799	55629039	Absence	0.946089	ZNF292
chr15	8659709	chr15	8738650	8739007	Absence	0.878513	ARHGAP15
chr15	87905401	chr15	87911339	87911339	Presence	0.980173	PDE1A
chr16	48600234	chr16	48563519	48563808	Absence	0.873173	MRPS27
chr16	48696355	chr16	48563519	48563808	Absence	0.940481	MRPS27
chr2	145257	chr2	764276	764460	Absence	1
chr2	39768974	chr2	39203076	39203076	Presence	1
chr2	39768974	chr2	40508273	40508273	Presence	1	PTPN5
chr2	41570652	chr2	41103186	41103186	Presence	1	TPH1
chr2	41570652	chr2	41795072	41795072	Presence	0.828431
chr2	88206349	chr2	88154042	88154042	Presence	0.863709	HOMER1
chr2	88206745	chr2	88210415	88210415	Presence	0.889947	HOMER1
chr2	88206745	chr2	88216057	88216136	Absence	0.937107	HOMER1
chr4	101085844	chr4	101051157	101051157	Presence	0.815606	NOTCH2
chr4	106675400	chr4	106328355	106328355	Presence	0.819211
chr4	106675400	chr4	106523775	106523775	Presence	0.921577
chr4	107526262	chr4	107508083	107508083	Presence	0.950558
chr4	72438103	chr4	72000229	72000229	Presence	0.861848	ASPH
chr4	79286302	chr4	79733581	79733581	Presence	0.816014	PRKDC
chr4	79286302	chr4	80062481	80062481	Presence	0.81149	SPIDR
chr4	79915989	chr4	79938123	79938179	Absence	0.813873	SPIDR
chr5	71799170	chr5	72437519	72441755	Absence	1	CNTN1
chr5	71968480	chr5	72437519	72441755	Absence	1	CNTN1
chr5	72277629	chr5	72437519	72441755	Absence	1	CNTN1
chr5	72660787	chr5	72437519	72441755	Absence	1	CNTN1
chr6	151867098	chr6	151829205	151829351	Absence	0.890273
chr6	165090249	chr6	165091565	165091565	Presence	0.919265
chr6	165090249	chr6	165443246	165444679	Absence	0.928571	MAST2
chr6	29957350	chr6	30180089	30180089	Presence	0.805421
chr7	10010359	chr7	10097817	10097817	Presence	0.847922
chr7	30716800	chr7	30734003	30734003	Presence	0.81727	BLTP3A
chr7	34422959	chr7	34423238	34423238	Presence	0.86702	DNAH8
chr7	74920040	chr7	75341798	75342085	Absence	0.850145
chr7	96727497	chr7	96751997	96752316	Absence	0.858508	NUMB
chr7	96727497	chr7	96757479	96757786	Absence	0.931248	NUMB
chr7	97946666	chr7	97929297	97929374	Absence	1	AREL1
chr8	132277288	chr8	132295025	132295025	Presence	0.867468
chr8	44711400	chr8	44892415	44892521	Absence	0.990849
chr8	44999262	chr8	44892415	44892521	Absence	0.990849
chr8	46773019	chr8	46561179	46561231	Absence	0.932032
chr8	46773019	chr8	46780901	46780901	Presence	0.954616
chr8	46773019	chr8	47221871	47221871	Presence	0.936467
chr8	46773019	chr8	47262134	47262134	Presence	0.892057
chr8	46773019	chr8	47353612	47353612	Presence	0.913376
chr8	48773981	chr8	48734905	48734905	Presence	0.995116
chr8	48773981	chr8	49303081	49303159	Absence	0.956096
chr8	48773981	chr8	49741463	49741515	Absence	0.861506
chr8	50731679	chr8	49741463	49741515	Absence	0.906059
chr8	50731679	chr8	49821967	49822258	Absence	0.865688
chr8	50731679	chr8	50193031	50193031	Presence	0.914146
chr8	50731679	chr8	51317276	51317276	Presence	0.933752
chr8	51261272	chr8	51317276	51317276	Presence	0.977641
chr8	51526322	chr8	51317276	51317276	Presence	0.957133
chr8	52045174	chr8	51317276	51317276	Presence	0.96415
chr8	56669257	chr8	57448981	57449037	Absence	0.842041
chr8	57766670	chr8	57448981	57449037	Absence	0.919488
chr8	57766670	chr8	58372535	58372535	Presence	0.982128
chr8	57766670	chr8	58373529	58373529	Presence	0.982128
chr8	57766670	chr8	58411142	58411142	Presence	0.980625
chr8	57766670	chr8	58463128	58463188	Absence	0.907244
chr9	72761757	chr9	72378581	72378581	Presence	0.979219
