# Supplementary material for: Pangenome Reveals Gene Content Variations and Structural Variants Contributing to Pig Characteristics
Source: Genomics Proteomics Bioinformatics. 2024 Nov 13;22(6):qzae081. doi: 10.1093/gpbjnl/qzae081 (PMC12017589; doi:10.1093/gpbjnl/qzae081)
Supplement: qzae081_Supplementary_Data [file qzae081_supplementary_data.zip › Table S15.xlsx]

## Sheet: Table S15
Table S15 The enriched GO terms for genes whose promoters were influenced by SVs under significant selection
Term	Database	ID	Input number	Background number	P-Value	Corrected P-Value	Input
Cytosol	Gene Ontology	GO:0005829	9	2056	0.000123196	0.0246393	FLCN|WDR4|ADH5|ARAP1|PGPEP1L|AP5M1|GUK1|FLII|RBX1
