# Supplementary material for: Pangenome Reveals Gene Content Variations and Structural Variants Contributing to Pig Characteristics
Source: Genomics Proteomics Bioinformatics. 2024 Nov 13;22(6):qzae081. doi: 10.1093/gpbjnl/qzae081 (PMC12017589; doi:10.1093/gpbjnl/qzae081)
Supplement: qzae081_Supplementary_Data [file qzae081_supplementary_data.zip › Table S14.xlsx]

## Sheet: Table S14
Table S14 Nine genes in which CDS was influenced by SVs
Gene name
AARSD1
AOC2
CASKIN1
CS
OBSCN
RAD54B
RSAD2
RTP2
SASS6
