# Supplementary material for: Pangenome Reveals Gene Content Variations and Structural Variants Contributing to Pig Characteristics
Source: Genomics Proteomics Bioinformatics. 2024 Nov 13;22(6):qzae081. doi: 10.1093/gpbjnl/qzae081 (PMC12017589; doi:10.1093/gpbjnl/qzae081)
Supplement: qzae081_Supplementary_Data [file qzae081_supplementary_data.zip › Table S5.xlsx]

## Sheet: Table S5
Table S5 Profile of the annotated genes in the three new genomes
Accession	Gene number	Gene length (kb)	Average gene length (bp)	Exon length (kb)	Average exon length (bp)	Exon number	CDS length (kb)	Average CDS length (bp)	CDS number	Intron length (kb)	Average intron length (bp)	Intron number
Laiwu	22733	823852	36240	33312.9	164	202218	33312.9	164	202218	790539	4404	179485
Meishan	22410	755633	33718	32914.6	165	198646	32914.6	165	198646	722719	4100	176236
Tongcheng	22882	824242	36021	33551.6	168	199151	33551.6	168	199151	790691	4485	176269
