# Supplementary material for: Pangenome Reveals Gene Content Variations and Structural Variants Contributing to Pig Characteristics
Source: Genomics Proteomics Bioinformatics. 2024 Nov 13;22(6):qzae081. doi: 10.1093/gpbjnl/qzae081 (PMC12017589; doi:10.1093/gpbjnl/qzae081)
Supplement: qzae081_Supplementary_Data [file qzae081_supplementary_data.zip › Table S7.xlsx]

## Sheet: Table S7
Table 7 Statistics profile of gene function annotation for new three genomes
Genome		Annotation database						All_Annotated
		GO_Annotation	KEGG_Annotation	KOG_Annotation	Swiss-Prot_Annotation	TrEMBL_Annotation	nr_Annotation
Laiwu	Annotated number	15418	15585	19805	15125	21039	21155	21275
	Percentage (%)	0.6782	0.6856	0.8712	0.6653	0.9255	0.9306	0.9359
Meishan	Annotated number	15333	15417	19711	15106	20893	20961	21097
	Percentage (%)	0.6842	0.688	0.8796	0.6741	0.9323	0.9353	0.9414
Tongcheng	Annotated number	15469	15693	19732	15181	20857	20965	21089
	Percentage (%)	0.676	0.6858	0.8623	0.6634	0.9115	0.9162	0.9216
