# Supplementary material for: Pangenome Reveals Gene Content Variations and Structural Variants Contributing to Pig Characteristics
Source: Genomics Proteomics Bioinformatics. 2024 Nov 13;22(6):qzae081. doi: 10.1093/gpbjnl/qzae081 (PMC12017589; doi:10.1093/gpbjnl/qzae081)
Supplement: qzae081_Supplementary_Data [file qzae081_supplementary_data.zip › Table S3.xlsx]

## Sheet: Table S3
Table S3 The detailed information for Illumina reads, PacBio reads, and Hi-C reads
Breed	Abbreviation	Pacbio raw reads (Gb)	Illumina paired end raw reads (Gb)	Hi-C raw reads (Gb)
Meishan pig	Meishan	350.38	200.49	211.09
Tongcheng pig	Tongcheng	315.45	181.43	251.18
Laiwu pig	Laiwu	355.51	164.24	251.18
