# Supplementary material for: Pangenome Reveals Gene Content Variations and Structural Variants Contributing to Pig Characteristics
Source: Genomics Proteomics Bioinformatics. 2024 Nov 13;22(6):qzae081. doi: 10.1093/gpbjnl/qzae081 (PMC12017589; doi:10.1093/gpbjnl/qzae081)
Supplement: qzae081_Supplementary_Data [file qzae081_supplementary_data.zip › Table S4.xlsx]

## Sheet: Table S4
Table S4 Statistics of assembled contigs for three pig genomes
Breed	Tongcheng	Laiwu	Meishan
Total scaffolds	1812	2376	4137
Total base (bp)	2599572854	2492545322	2542398976
Total N (bp)	0	0	0
Average length (bp)	1434642	1049051	614551
Longest scaffold (bp)	79881426	46473702	39485968
Shortest scaffold (bp)	10756	11944	502
N50	17895572	10928303	10925066
GC (%)	42.19	41.79	41.87
Total scaffolds (>= 1000000 bp)	219	347	348
Total scaffolds (>= 100000 bp)	830	822	643
Total scaffolds (>= 10000 bp)	1812	2376	2781
Total scaffolds (>= 1000 bp)	1812	2376	4041
Total length (>= 1000000 bp)	2404988769	2277500816	2371422652
Total length (>= 100000 bp)	2551049350	2425238219	2472888220
Total length (>= 10000 bp)	2599572854	2492545322	2535813081
Total length (>= 1000 bp)	2599572854	2492545322	2542329409
