# Supplementary material for: Pangenome Reveals Gene Content Variations and Structural Variants Contributing to Pig Characteristics
Source: Genomics Proteomics Bioinformatics. 2024 Nov 13;22(6):qzae081. doi: 10.1093/gpbjnl/qzae081 (PMC12017589; doi:10.1093/gpbjnl/qzae081)
Supplement: qzae081_Supplementary_Data [file qzae081_supplementary_data.zip › Table S2.xlsx]

## Sheet: Table S2
Table S2 The pig genomes were collected from the previous studies
Breed	Abbreviation	Genome	Level
Duroc	Duroc	Sscrofa11.1	Chromosome-level
Hybrid pig (Durco,Landrace,Large white)	USMARC	USMARCv1.0	Chromosome-level
Landrace	Landrace	Landrace_pig_v1	Contig-level
Large White pig	Large White	Large_White_v1	Contig-level
Hampshire	Hampshire	Hampshire_pig_v1	Contig-level
Berkshire	Berkshire	Berkshire_pig_v1	Contig-level
Pietrain	Pietrain	Pietrain_pig_v1	Contig-level
Nero Siciliano	Nero Siciliano	NSME_pig_V1	Chromosome-level
Diannan Small-ear pig	Diannan	GWHACDT00000000	Chromosome-level
Bama pig	Bama	ASM764409v1	Chromosome-level
Bamei pig	Bamei	Bamei_pig_v1	Contig-level
Jinhua pig	Jinhua	Jinhua_pig_v1	Contig-level
Rongchang pig	Rongchang	Rongchang_pig_v1	Contig-level
Tibetan wild boar	Tibetan	Tibetan_Pig_v2	Contig-level
Wuzhishan pig	Wuzhishan	minipig_v1.0	Contig-level
Ningxiang pig	Ningxiang	ASM2056790v1	Chromosome-level
