# Supplementary material for: Pangenome Reveals Gene Content Variations and Structural Variants Contributing to Pig Characteristics
Source: Genomics Proteomics Bioinformatics. 2024 Nov 13;22(6):qzae081. doi: 10.1093/gpbjnl/qzae081 (PMC12017589; doi:10.1093/gpbjnl/qzae081)
Supplement: qzae081_Supplementary_Data [file qzae081_supplementary_data.zip › Table S1.xlsx]

## Sheet: Table S1
Table S1 The 599 High-throughput Sequencing data used in this study
Distribution	Breed	ID	Depth (×)
Hybrid pig	Hybrid pig (USMARC)	SAMN07325927	215.4
American pig	Duroc	DU22M01	14.2
		DU22M02	12.7
	Hampshire	HA20U01	11.6
		HA20U02	10.3
		HA20U04	13.9
		HA20U06	13.7
European pig	Bunte Bentheimer	BB01M47	15.1
	Berkshire	BK01F10	12.8
		BK01M20	10.8
	British Saddleback	BS01F35	11.6
	Chato Murciano	CM01F17	12.4
	Angler Sattleschwein	AS01F01	12.9
	Gloucester Old Spot	GO01F04	18.3
	Nero Siciliano	SAMN08035066	41.9
	Leicoma	LE01F25	13.6
	Landrace	LR24F01	13.9
		LR24M20	15.2
		LR30F04	10.6
	Linderodsvin	LS01F04	12.6
	Middle White	MW01F29	12.6
	Pietrain	PI21F08	13.3
		PI21F09	14.9
	Tamworth	TA01F19	11.5
		TA01M06	13.1
	Large White pig	ERR4336864	22.27
		ERR4336866	17.58
		ERR4336870	23.43
		ERR4336873	21.68
		ERR4336876	24.62
		ERR4336877	17.89
		ERR4336880	27.41
		ERR4336881	27.56
		ERR4336882	27.61
		ERR4336885	30.68
		ERR4336889	25.66
		ERR4336891	32.54
		ERR4336893	18.22
		ERR4336895	29.79
		ERR4336896	27.93
		ERR4336897	30.34
		ERR4336898	18.18
		ERR4336900	21.06
		ERR4336903	33.44
		ERR4336904	29.73
		ERR4336907	20.78
		ERR4336908	18.66
		ERR4336909	19.37
		ERR4336911	26.3
		ERR4336912	19.46
		ERR4336913	18.05
		ERR4336914	17.21
		ERR4336915	18.71
		ERR4336917	17.18
		ERR4336919	23.14
		ERR4336922	23.35
		ERR4336924	20.65
		ERR4336925	18
		ERR4336926	19.95
		ERR4336927	24.53
		ERR4336928	21.34
		ERR4336929	23.79
		ERR4336937	17.6
		ERR4336938	17.42
		ERR4336940	18.24
Asian pig	Anqing Six-end-white pig	AQ-04	28.43
		AQ-05	27.74
		AQ-07	29.54
		AQ-13	29.04
		AQ-21	28.54
		AQ-22	27.49
		AQ-24	28.95
		AQ-26	28.93
		AQ-29	32.28
		AQ-30	29.3
		AQ-31	27.34
		AQ-33	27.15
		AQ-34	30.5
		AQ-35	27.1
		AQ-36	29.06
	Bama Xiang pig	BM-01	27.15
		BM-02	28.44
		BM-03	29.33
		BM-04	30.71
		BM-06	30.28
		BM-08	29.33
		BM-10	28.42
		BM-11	27.9
		BM-12	28.43
		BM-13	32.4
		BM-15	30.99
		BM-16	31.62
		BM-17	29.11
		BM-18	28.87
		BM-19	27.82
		BM-22	27.7
		BM-23	28.5
		BM-24	28.7
		BM-26	27.08
		BM-27	30.36
		BM-28	29.21
		BM-29	28.77
	Bamei pig	Bamei-01	30
		Bamei-04	29.17
		Bamei-08	27.2
	Large Black-white pig	F-01	28.5
		F-03	27.65
		F-04	28.25
		F-06	27.65
		F-07	30.79
		F-08	27.74
		F-09	28.83
		F-10	28.52
		F-11	28.41
		F-13	29.82
		F-14	28.2
		F-15	27.38
		F-20	27.73
		F-23	27.33
		F-24	27.24
		F-25	29.98
	Dapulian pig	DP-03	28.42
		DP-04	27.3
		DP-06	27.3
		DP-08	29.32
		DP-10	27.98
		DP-12	28.95
		DP-13	33.04
		DP-14	30.14
		DP-15	27.98
		DP-17	28.38
		DP-18	29.24
		DP-19	28.84
		DP-20	27.31
		DP-21	29.48
		DP-22	28.06
		DP-24	29.63
		DP-25	28.03
		DP-28	28.05
		DP-29	28.83
		DP-30	29.04
		DP-31	30.8
	Daweizi pig	DWZ-02	27.36
		DWZ-03	27.77
		DWZ-04	27.28
		DWZ-05	27.75
		DWZ-06	28.71
		DWZ-07	27.55
		DWZ-08	28.69
		DWZ-09	27.68
		DWZ-10	28.81
		DWZ-11	27.42
	Diannan Small-ear pig	DSP-01	29.11
		DSP-02	29.56
		DSP-03	27.49
		DSP-04	28.61
		DSP-05	29.07
		DSP-06	29.54
		DSP-07	28.6
		DSP-08	28.36
		DSP-09	28.96
		DSP-10	28.1
		DSP-11	27.95
		DSP-12	31.21
		DSP-14	28.36
		DSP-16	28.08
		DSP-18	28.46
		DSP-19	28.5
		DSP-23	29.26
		DSP-26	27.65
		DSP-27	28.97
		DSP-28	28.59
		DSP-30	28.57
	Dingyuan pig	DY-02	27.49
		DY-07	28.37
		DY-09	27.07
		DY-13	27.54
	Dongshan pig	DS-C04	30.68
		DS-C12	27.28
		DS-C17	28.88
		DS-C19	27.42
		DS-C24	31.69
		DS-C26	28.07
	Erhualian pig	EHL-04	33.55
		EHL-08	30.53
		EHL-10	28.5
		EHL-11	29.77
		EHL-13	29.55
		EHL-15	31.86
	Ganxi Two-end-black pig	GX-02	30.18
		GX-03	27.5
		GX-05	27.37
		GX-08	27.44
		GX-10	28.37
		GX-11	27.22
		GX-13	28.52
		GX-15	27.54
		GX-16	31.06
		GX-17	27.08
		GX-18	29.19
	Hainan pig	DA-03	27.35
		DA-05	32.26
		DA-06	30.72
		DA-09	29.12
	Hanjiang Black pig	HJH-05	27.1
		HJH-07	28.26
		HJH-09	27.05
		HJH-16	29.11
		HJH-17	28.2
		HJH-24	28.89
	Huainan pig	HN-01	28.71
		HN-02	31.64
		HN-07	27.34
		HN-12	27.86
		HN-14	27.65
		HN-19	27.39
		HN-20	29.4
	Huai pig(Fujian Province)	HZ-B01	27.39
		HZ-B06	27.18
		HZ-B08	29.12
		HZ-B09	28.34
		HZ-B17	28.87
		HZ-B19	27.52
		HZ-B21	28.29
		HZ-B23	27.14
		HZ-B25	27.11
		HZ-B26	29.45
		HZ-B28	29.8
	Jiangquhai pig	JQH-02	27.56
		JQH-10	29.25
		JQH-13	27.72
		JQH-18	27.73
	Jianli pig	JL-07	28.31
		JL-11	28.07
		JL-13	28.65
	Jiaxing Black pig	JXH-01	27.88
		JXH-02	29.27
		JXH-03	30.64
		JXH-04	29.8
		JXH-05	29.12
		JXH-06	28.09
		JXH-07	29.53
		JXH-09	28.76
		JXH-10	28.86
		JXH-11	31.11
		JXH-12	28.94
		JXH-13	29.19
		JXH-14	28.66
		JXH-15	27.92
		JXH-16	29.68
		JXH-18	28.46
		JXH-19	27.99
		JXH-21	29.74
		JXH-22	27.68
		JXH-23	29.94
	Jinhua pig	JH-01	27.43
		JH-06	27.19
		JH-07	28.39
		JH-18	28.49
		JH-19	28.73
		JH-26	27.08
		JH-31	28.52
	Laiwu pig	LW-02	28.3
		LW-03	29.25
		LW-04	30.07
		LW-07	27.95
		LW-08	31.47
		LW-09	27.51
		LW-10	28.31
		LW-11	28.51
		LW-12	27.12
		LW-13	31.85
		LW-14	28.56
		LW-15	30.13
		LW-16	27.08
		LW-18	34.5
		LW-19	28.21
		LW-20	27.12
		LW-21	27.71
		LW-22	28.61
		LW-24	28.55
		LW-27	27.71
		LW-28	30.09
	Lantang pig	LT-03	27.86
		LT-04	31.25
		LT-07	28.63
		LT-08	27.78
		LT-09	29.3
		LT-12	27.8
		LT-13	28.55
		LT-14	29.04
		LT-15	29.05
		LT-16	27.07
		LT-17	29.68
		LT-19	34.21
		LT-20	28.95
		LT-22	28.37
		LT-23	31.63
		LT-24	29.78
		LT-25	29.81
		LT-26	27.55
		LT-27	28.02
		LT-29	27.34
	Leping pig	LP-03	29.26
		LP-04	28.29
		LP-05	30.15
		LP-06	29.25
		LP-07	27
		LP-08	29.31
		LP-10	27.7
		LP-12	28.74
		LP-19	27.96
		LP-20	29.05
		LP-21	29.23
		LP-23	28.71
		LP-24	31.4
		LP-28	30.21
		LP-29	29.37
		LP-35	29.06
		LP-36	30.62
		LP-37	27.26
		LP-38	33.11
	Licha Black pig	LC-01	30.49
		LC-02	30.16
		LC-03	30.17
	Liangguang Small-spotted pig	LUC-04	27.41
		LUC-06	28.49
		LUC-10	29.32
		LUC-13	28.29
		LUC-17	28.43
		LUC-18	27.55
		LUC-29	28.28
	Mashen pig	MAS-05	30.82
		MAS-06	28.79
		MAS-15	27.57
		MAS-18	29.29
		MAS-21	27.56
	Meishan pig	MES-27	30.5
		MES-30	28.2
		MES-31	30.52
		MES-33	28.16
		MES-39	31.17
		MES-41	31.37
	Mi pig	MI-02	27.81
		MI-04	27.59
		MI-08	30.56
		MI-12	27
		MI-13	28.31
		MI-14	28.49
		MI-15	27.02
		MI-16	32.48
		MI-20	31.43
		MI-21	29.27
		MI-22	33.27
	Min pig	MIN-02	27.07
		MIN-06	28.4
		MIN-07	27.4
		MIN-09	30.18
		MIN-10	28.53
		MIN-13	27.47
		MIN-14	29.48
		MIN-16	29.59
		MIN-18	31
		MIN-21	28.46
		MIN-22	27.14
		MIN-25	27.06
		MIN-27	28.42
		MIN-28	27.48
	Neijiang pig	NJ-01	27.32
		NJ-06	27.05
		NJ-12	27.23
		NJ-15	27.19
		NJ-19	27.6
		NJ-20	27.26
		NJ-22	29.47
		NJ-25	28.02
		NJ-30	27.02
	Ningxiang pig	NX-01	27.65
		NX-02	27.36
		NX-07	29.55
		NX-11	27.39
		NX-15	27.51
		NX-16	27.7
		NX-17	29.81
		NX-18	30.21
		NX-19	29.51
		NX-20	29.87
		NX-21	27.28
		NX-24	27
		NX-29	28.22
		NX-30	28.03
	Pudong White pig	PDBZ-01	37.48
		PDBZ-02	37.86
		PDBZ-06	31.58
		PDBZ-07	40.62
		PDBZ-12	29.28
		PDBZ-17	29.13
		PDBZ-19	30.84
		PDBZ-20	29.93
	Putian pig	PT-01	30.64
		PT-03	27.4
		PT-05	30.21
		PT-06	27.63
		PT-08	30.71
		PT-10	28.53
		PT-11	28.69
		PT-12	28.1
		PT-13	29.77
		PT-14	28.69
		PT-15	27.2
		PT-16	28.93
		PT-17	28.18
		PT-19	28.04
		PT-20	28.58
		PT-22	28.71
		PT-23	28.9
	Qingping pig	QP-01	27.08
		QP-02	27.71
		QP-03	27.44
		QP-04	27.25
		QP-08	27.2
		QP-09	28.04
		QP-10	27.43
		QP-11	27.73
		QP-12	27.54
		QP-14	28.76
		QP-15	29.05
		QP-19	27.16
		QP-20	27.44
		QP-23	27.6
		QP-24	28.89
		QP-28	29.42
		QP-29	28.98
	Rongchang pig	RC-01	28.13
		RC-02	27.19
		RC-03	35.18
		RC-04	31.99
		RC-05	30.02
		RC-06	27.61
		RC-10	27.04
		RC-12	29.59
		RC-16	30.98
		RC-18	28.88
		RC-19	27.22
		RC-21	29.51
	Shawutou pig	SWT-03	28.12
		SWT-04	29.09
		SWT-12	27.33
		SWT-13	28.25
		SWT-14	27.19
		SWT-19	29.3
		SWT-20	27.54
		SWT-22	31.91
	Shaziling pig	SZL-02	31.72
		SZL-03	32.76
		SZL-08	27.19
		SZL-09	28.26
		SZL-12	27.71
	Shengxian Spotted pig	SX-01	27.06
		SX-02	27.54
		SX-10	27.81
		SX-11	27.52
		SX-13	29.38
		SX-15	27.16
		SX-16	27.09
		SX-17	28.32
		SX-22	29.72
		SX-23	28.97
		SX-25	28.04
		SX-26	28.35
		SX-28	27.26
		SX-30	28.33
	Tibetan wild boar(Diqing)	DQB-01	27.88
		DQB-06	27.68
		DQB-08	28.43
	Tibetan wild boar(Hezuo pig)	HZB-01	27.46
		HZB-03	27.69
		HZB-04	28.7
		HZB-05	28.54
		HZB-06	30.57
	Tibetan wild boar(Sichuan)	STB-02	28.29
		STB-05	29.05
		STB-06	27.16
		STB-07	30.56
		STB-19	27.09
	Tibetan wild boar(Tibet)	TPB-01	27.95
		TPB-06	27.77
		TPB-07	27.46
		TPB-09	28.34
		TPB-10	27.24
		TPB-12	27.41
		TPB-13	27.12
		TPB-16	27.02
		TPB-18	30.01
		TPB-19	29.16
	Tongcheng pig	TC-04	31.87
		TC-09	30.69
		TC-14	30.07
		TC-17	28.55
		TC-18	28.92
	Wannan Black pig	WNH-02	27.47
		WNH-05	32.79
		WNH-07	28.46
		WNH-08	29.25
		WNH-12	27.6
		WNH-15	27.49
		WNH-16	29.74
		WNH-17	28.79
	Wujin pig	WJ-02	31.79
		WJ-03	34.39
		WJ-04	29.99
		WJ-07	27.43
		WJ-08	27.79
		WJ-09	31.64
		WJ-10	29.18
		WJ-11	27.21
		WJ-13	32.13
		WJ-14	30.09
		WJ-16	27.61
		WJ-18	27.39
		WJ-19	27.49
		WJ-21	28.37
		WJ-28	29.41
		WJ-29	28.78
		WJ-30	30.02
		WJ-32	27.1
		WJ-33	30.52
		WJ-34	30.07
		WJ-35	28.62
		WJ-37	28.54
		WJ-38	29.48
		WJ-39	31.01
		WJ-40	30.98
		WJ-41	29.15
		WJ-42	28.65
		WJ-43	27.13
		WJ-44	28.02
		WJ-45	31.53
		WJ-46	28.25
		WJ-47	28.86
	Wuzhishan pig	WZS-01	34.26
		WZS-03	28.43
		WZS-04	43.12
		WZS-05	31.8
		WZS-06	38.29
		WZS-07	27.8
		WZS-09	27.75
		WZS-10	27.12
		WZS-11	27.11
		WZS-12	27.86
		WZS-13	27.1
	Xiang pig	X-01	29.03
		X-02	27.43
		X-04	28.2
		X-05	28
		X-07	30.88
		X-08	29.09
		X-09	28.43
		X-10	27.82
		X-11	30.1
		X-12	29.71
		X-13	27.75
		X-14	28.52
		X-16	29.48
		X-19	27.87
		X-20	31.5
		X-23	31.72
		X-24	30.11
		X-25	31.72
		X-26	27.06
		X-28	29.37
		X-29	32.96
		X-30	28.31
	Xiangxi Black pig	XX-01	27.14
		XX-02	28.78
		XX-03	29.5
		XX-05	28.01
		XX-07	27.93
		XX-13	27.91
		XX-16	29.26
		XX-20	28.45
	Yuedong Black pig	YD-03	27.58
		YD-04	33.85
	Yujiang pig	YJ-03	27.78
		YJ-05	30.05
		YJ-08	27.78
		YJ-10	29.19
		YJ-11	30.88
		YJ-12	27.18
		YJ-13	27.69
		YJ-15	30.38
		YJ-20	28.6
		YJ-22	27.74
		YJ-24	29.61
		YJ-25	29.01
		YJ-26	30.43
		YJ-27	28.08
		YJ-28	27.2
		YJ-30	27.2
