# Supplementary material for: Pangenome Reveals Gene Content Variations and Structural Variants Contributing to Pig Characteristics
Source: Genomics Proteomics Bioinformatics. 2024 Nov 13;22(6):qzae081. doi: 10.1093/gpbjnl/qzae081 (PMC12017589; doi:10.1093/gpbjnl/qzae081)
Supplement: qzae081_Supplementary_Data [file qzae081_supplementary_data.zip › Table S9.xlsx]

## Sheet: Table S9
Table S9 The 495 hotspots and related QTLs
Hotspot_chromosome	Hotspot_start	Hotspot_end	Triats	QTL_ID
chr1	2100001	2300001	Body weight	20
chr1	4500001	4700001	CD4-positive, CD8-positive leukocyte percentage	48
chr1	7200001	7400001	Litter size	163
chr1	7200001	7400001	Litter weight, piglets born alive	164
chr1	7200001	7400001	androstenone, laboratory	148
chr1	7200001	7400001	indole, laboratory	149
chr1	7200001	7400001	Non-return rate	150
chr1	7200001	7400001	Plasma droplet rate	151
chr1	7200001	7400001	Sperm motility	152
chr1	7200001	7400001	Drip loss	153
chr1	7200001	7400001	Drip loss	154
chr1	7200001	7400001	Drip loss	155
chr1	7200001	7400001	Drip loss	156
chr1	7200001	7400001	Drip loss	157
chr1	7200001	7400001	Drip loss	158
chr1	7200001	7400001	Drip loss	159
chr1	7200001	7400001	Drip loss	160
chr1	7200001	7400001	Drip loss	161
chr1	15900001	16200001	Corpus luteum number	307
chr1	15900001	16200001	Corpus luteum number	306
chr1	15900001	16200001	PRRSV susceptibility	297
chr1	15900001	16200001	Drip loss	301
chr1	15900001	16200001	Drip loss	302
chr1	15900001	16200001	Drip loss	303
chr1	15900001	16200001	Drip loss	304
chr1	17500001	17700001	Drip loss	320
chr1	17500001	17700001	Drip loss	321
chr1	17500001	17700001	Drip loss	322
chr1	17500001	17700001	Drip loss	323
chr1	17500001	17700001	Drip loss	324
chr1	17500001	17700001	Drip loss	325
chr1	17500001	17700001	Drip loss	326
chr1	17500001	17700001	Ham weight	319
chr1	27100001	27300001	Dressing percentage	450
chr1	27100001	27300001	Mean platelet volume	448
chr1	27100001	27300001	Feed conversion ratio	449
chr1	31000001	31300001	Age at puberty	538
chr1	31000001	31300001	Saturated fatty acid content	535
chr1	31000001	31300001	Body weight	536
chr1	31000001	31300001	Femur length	537
chr1	92500001	92700001	Drip loss	1076
chr1	92500001	92700001	Drip loss	1077
chr1	92500001	92700001	Drip loss	1078
chr1	92500001	92700001	Drip loss	1079
chr1	92800001	93200001	Drip loss	1076
chr1	92800001	93200001	Drip loss	1077
chr1	92800001	93200001	Drip loss	1078
chr1	92800001	93200001	Drip loss	1079
chr1	250500001	250700001	Backfat between 3rd and 4th last ribs	2472
chr1	250500001	250700001	Front leg conformation	2473
chr1	250500001	250700001	Gait score (hind)	2474
chr1	250500001	250700001	Backfat at first rib	2469
chr1	250500001	250700001	Drip loss	2470
chr1	250500001	250700001	Drip loss	2471
chr1	252400001	253000001	Average daily gain	2507
chr1	252400001	253000001	Daily feed intake	2508
chr1	252400001	253000001	uterine horn weight	2501
chr1	252400001	253000001	Embryo weight	2502
chr1	252400001	253000001	Drip loss	2503
chr1	252400001	253000001	Drip loss	2504
chr1	252400001	253000001	Drip loss	2505
chr1	252400001	253000001	Drip loss	2506
chr1	253200001	253800001	Age at puberty	2514
chr1	253200001	253800001	Coping behavior	2515
chr1	253200001	253800001	Age at puberty	2516
chr1	253200001	253800001	Hind feet conformation	2511
chr1	253200001	253800001	Hind leg conformation	2512
chr1	253200001	253800001	Hind leg conformation	2513
chr1	253200001	253800001	Thoracolumbar vertebra number	2509
chr1	254200001	254400001	Lean meat percentage	2520
chr1	254200001	254400001	Lean meat percentage	2521
chr1	254200001	254400001	Mean corpuscular hemoglobin concentration	2522
chr1	254200001	254400001	Mean corpuscular hemoglobin concentration	2523
chr1	262500001	263700001	Muscle impedance	2615
chr1	262500001	263700001	Meat color L*	2617
chr1	262500001	263700001	Litter size	2618
chr1	262500001	263700001	Teat number	2619
chr1	262500001	263700001	Teat number	2620
chr1	262500001	263700001	Drip loss	2616
chr1	265900001	266100001	Coping behavior	2680
chr1	265900001	266100001	Loin muscle area	2681
chr1	265900001	266100001	Litter weight, total	2682
chr1	265900001	266100001	Drip loss	2651
chr1	265900001	266100001	Drip loss	2652
chr1	265900001	266100001	Drip loss	2653
chr1	265900001	266100001	Drip loss	2654
chr1	265900001	266100001	Drip loss	2655
chr1	265900001	266100001	Drip loss	2656
chr1	265900001	266100001	Drip loss	2657
chr1	265900001	266100001	Drip loss	2658
chr1	265900001	266100001	Drip loss	2659
chr1	265900001	266100001	Drip loss	2660
chr1	265900001	266100001	Drip loss	2661
chr1	265900001	266100001	Drip loss	2662
chr1	265900001	266100001	Drip loss	2663
chr1	265900001	266100001	Bone percentage	2668
chr1	265900001	266100001	Bone weight	2669
chr1	265900001	266100001	Lean meat percentage	2670
chr1	265900001	266100001	Lean meat weight	2671
chr1	265900001	266100001	Loin muscle area	2672
chr1	265900001	266100001	Average backfat thickness	2673
chr1	265900001	266100001	Body weight	2674
chr1	269000001	269300001	Front feet conformation	2701
chr1	269000001	269300001	Drip loss	2695
chr1	269000001	269300001	Drip loss	2696
chr1	269000001	269300001	Drip loss	2697
chr1	269000001	269300001	Drip loss	2698
chr1	269000001	269300001	Drip loss	2699
chr1	269000001	269300001	Drip loss	2700
chr1	270300001	270800001	Loin muscle area	2718
chr1	270300001	270800001	Loin muscle area	2719
chr1	270300001	270800001	Backfat at tenth rib	2720
chr1	270300001	270800001	Loin muscle area	2721
chr1	270300001	270800001	Average daily gain	2722
chr1	270300001	270800001	Ham meat percentage	2723
chr1	270300001	270800001	Backfat at mid-back	2724
chr1	270300001	270800001	Chest circumference	2725
chr1	270300001	270800001	Chest width	2726
chr1	272700001	273000001	Body weight	2741
chr2	600001	1300001	Dressing percentage	2845
chr2	600001	1300001	Dressing percentage	2846
chr2	600001	1300001	Linoleic acid content	2847
chr2	600001	1300001	Monounsaturated fatty acid content	2848
chr2	600001	1300001	Monounsaturated fatty acid to polyunsaturated fatty acid ratio	2849
chr2	600001	1300001	Oleic acid content	2850
chr2	600001	1300001	Polyunsaturated fatty acid content	2851
chr2	600001	1300001	Polyunsaturated fatty acid to saturated fatty acid ratio	2852
chr2	600001	1300001	Loin muscle depth	2853
chr2	600001	1300001	Meat to fat ratio	2855
chr2	600001	1300001	Meat to fat ratio	2856
chr2	600001	1300001	Average backfat thickness	2857
chr2	600001	1300001	Average backfat thickness	2858
chr2	600001	1300001	Dressing percentage	2859
chr2	600001	1300001	Lean meat percentage	2786
chr2	600001	1300001	Loin muscle area	2787
chr2	600001	1300001	Loin weight	2788
chr2	600001	1300001	Average backfat thickness	2789
chr2	600001	1300001	Backfat at last lumbar	2790
chr2	600001	1300001	Backfat at last rib	2791
chr2	600001	1300001	Backfat at tenth rib	2792
chr2	600001	1300001	Backfat thickness between 3rd and 4th rib	2793
chr2	600001	1300001	Backfat weight	2794
chr2	600001	1300001	Ham weight	2801
chr2	600001	1300001	Number of stillborn	2854
chr2	2000001	2300001	Ham meat percentage	2875
chr2	2000001	2300001	Lean meat percentage	2876
chr2	2000001	2300001	Dressing percentage	2877
chr2	2000001	2300001	Hematocrit	2863
chr2	2000001	2300001	Hematocrit	2864
chr2	2000001	2300001	Hematocrit	2865
chr2	2000001	2300001	Hemoglobin	2866
chr2	2000001	2300001	Hemoglobin	2867
chr2	2000001	2300001	Hemoglobin	2868
chr2	2000001	2300001	Platelet count	2869
chr2	2000001	2300001	Platelet count	2870
chr2	2000001	2300001	Red cell distribution width	2871
chr2	2000001	2300001	Immunoglobulin G level	2872
chr2	2000001	2300001	White blood cell number	2873
chr2	3700001	4200001	Vulva width	2983
chr2	3700001	4200001	Ham meat percentage	2984
chr2	3700001	4200001	Vulva height	2985
chr2	3700001	4200001	Vulva width	2986
chr2	3700001	4200001	Vulva height	2987
chr2	3700001	4200001	Vulva width	2988
chr2	3700001	4200001	Vulva height	2989
chr2	3700001	4200001	Vulva height	2990
chr2	3700001	4200001	Linoleic acid content	2991
chr2	3700001	4200001	Monounsaturated fatty acid to polyunsaturated fatty acid ratio	2992
chr2	3700001	4200001	Polyunsaturated fatty acid content	2993
chr2	3700001	4200001	Polyunsaturated fatty acid to saturated fatty acid ratio	2994
chr2	3700001	4200001	Average backfat thickness	2995
chr2	3700001	4200001	Vulva height	2996
chr2	3700001	4200001	Linoleic acid content	2997
chr2	3700001	4200001	Monounsaturated fatty acid to polyunsaturated fatty acid ratio	2998
chr2	3700001	4200001	Oleic acid content	2999
chr2	3700001	4200001	Polyunsaturated fatty acid content	3000
chr2	3700001	4200001	Loin muscle area	3001
chr2	3700001	4200001	Shear force at first peak	3002
chr2	4500001	4700001	Body length	3033
chr2	4500001	4700001	Front foot size	3034
chr2	4500001	4700001	Body length	3035
chr2	4500001	4700001	Dressing percentage	3036
chr2	4500001	4700001	Teat number	3037
chr2	4500001	4700001	Average daily gain	3038
chr2	4500001	4700001	Mean corpuscular volume	3039
chr2	4500001	4700001	Dressing percentage	3040
chr2	4500001	4700001	Ham meat percentage	3041
chr2	4500001	4700001	Lean meat percentage	3042
chr2	4500001	4700001	Subcutaneous fat thickness	3043
chr2	4500001	4700001	Total number born alive	3003
chr2	4500001	4700001	Lean meat + bone in ham	3019
chr2	4500001	4700001	Average lactate	3020
chr2	4500001	4700001	Average backfat thickness	3021
chr2	4500001	4700001	Percentage of backfat and leaf fat in carcass	3022
chr2	4500001	4700001	Drip loss	3023
chr2	4500001	4700001	Fiber type II myosin isoform ratio	3024
chr2	4500001	4700001	Shear force	3025
chr2	4500001	4700001	Average daily gain	3026
chr2	4500001	4700001	Average daily gain	3027
chr2	4500001	4700001	Shear force at first peak	3002
chr2	4800001	5000001	Litter size	3048
chr2	4800001	5000001	Ham meat percentage	3049
chr2	4800001	5000001	Lean meat percentage	3050
chr2	4800001	5000001	Litter size	3051
chr2	4800001	5000001	Backfat at rump	3052
chr2	4800001	5000001	Linoleic acid content	3053
chr2	4800001	5000001	Monounsaturated fatty acid to polyunsaturated fatty acid ratio	3054
chr2	4800001	5000001	Polyunsaturated fatty acid content	3055
chr2	4800001	5000001	Polyunsaturated fatty acid to saturated fatty acid ratio	3056
chr2	4800001	5000001	Total number born alive	3003
chr2	4800001	5000001	Shear force at first peak	3002
chr2	5800001	6000001	Tongue weight	3073
chr2	5800001	6000001	Linoleic acid content	3074
chr2	5800001	6000001	Monounsaturated fatty acid to polyunsaturated fatty acid ratio	3075
chr2	5800001	6000001	Oleic acid content	3076
chr2	5800001	6000001	Polyunsaturated fatty acid content	3077
chr2	5800001	6000001	Scapula length	3078
chr2	5800001	6000001	Linoleic acid content	3079
chr2	5800001	6000001	Monounsaturated fatty acid content	3080
chr2	5800001	6000001	Oleic acid content	3081
chr2	5800001	6000001	Polyunsaturated fatty acid content	3082
chr2	5800001	6000001	Mean corpuscular volume	3085
chr2	5800001	6000001	Muscle pH	3086
chr2	5800001	6000001	Heart weight	3083
chr2	5800001	6000001	Average backfat thickness	3084
chr2	5800001	6000001	Shear force at first peak	3060
chr2	5800001	6000001	Shear force at first peak	3061
chr2	5800001	6000001	Litter size	3062
chr2	6700001	7200001	Shear force	3114
chr2	6700001	7200001	tenderness score	3115
chr2	6700001	7200001	tenderness score	3116
chr2	6700001	7200001	Shear force	3117
chr2	6700001	7200001	Meat color a*	3118
chr2	6700001	7200001	Shear force at first peak	3119
chr2	6700001	7200001	Shear force	3120
chr2	6700001	7200001	Adrenal gland weight	3122
chr2	6700001	7200001	Lean meat percentage	3123
chr2	6700001	7200001	Linoleic acid content	3127
chr2	6700001	7200001	Monounsaturated fatty acid to polyunsaturated fatty acid ratio	3128
chr2	6700001	7200001	Oleic acid content	3129
chr2	6700001	7200001	Polyunsaturated fatty acid content	3130
chr2	6700001	7200001	Shear force	3131
chr2	6700001	7200001	Shear force	3132
chr2	6700001	7200001	Shear force	3133
chr2	6700001	7200001	Backfat at last lumbar	3134
chr2	6700001	7200001	Backfat at tenth rib	3135
chr2	6700001	7200001	Loin and neck weight	3124
chr2	6700001	7200001	Backfat at rump	3125
chr2	6700001	7200001	Average daily gain	3126
chr2	6700001	7200001	Alkaline phosphatase activity	3121
chr2	7600001	7800001	Obesity index	3143
chr2	7600001	7800001	Palmitic acid content	3146
chr2	7600001	7800001	Melanoma susceptibility	3140
chr2	7600001	7800001	Ham weight	3144
chr2	7600001	7800001	Ham weight	3145
chr2	7600001	7800001	Lean meat percentage	3147
chr2	8300001	8600001	Muscle conductivity	3164
chr2	8300001	8600001	Lean meat percentage	3147
chr2	8300001	8600001	Body weight	3148
chr2	8300001	8600001	Average backfat thickness	3158
chr2	9100001	9700001	Ham weight	3192
chr2	9100001	9700001	Litter size	3193
chr2	9100001	9700001	Litter weight, total	3194
chr2	9100001	9700001	Dihomo-gamma-linolenic acid to linoleic acid ratio	3203
chr2	9100001	9700001	Dihomo-gamma-linolenic acid content	3204
chr2	9100001	9700001	Obesity index	3205
chr2	9100001	9700001	Arachidonic acid to dihomo-gamma-linolenic acid ratio	3206
chr2	9100001	9700001	Arachidonic acid to dihomo-gamma-linolenic acid ratio	3207
chr2	9100001	9700001	Dihomo-gamma-linolenic acid content	3208
chr2	9100001	9700001	Dihomo-gamma-linolenic acid to linoleic acid ratio	3209
chr2	9100001	9700001	uterine horn weight	3190
chr2	9100001	9700001	Percentage type I fibers	3191
chr2	9100001	9700001	Salmonella count in liver	3195
chr2	9100001	9700001	Salmonella count in liver	3196
chr2	9100001	9700001	Salmonella count in liver	3197
chr2	9100001	9700001	Salmonella count in spleen	3198
chr2	9100001	9700001	Salmonella count in spleen	3199
chr2	9100001	9700001	Salmonella count in spleen	3200
chr2	9100001	9700001	Salmonella count in spleen	3201
chr2	9100001	9700001	Salmonella shedding status	3202
chr2	11900001	12100001	Dressing percentage	3263
chr2	11900001	12100001	Obesity index	3264
chr2	12700001	13200001	Obesity index	3270
chr2	12700001	13200001	Arachidonic acid to dihomo-gamma-linolenic acid ratio	3271
chr2	12700001	13200001	Dihomo-gamma-linolenic acid to linoleic acid ratio	3272
chr2	12700001	13200001	Litter size	3273
chr2	12700001	13200001	Obesity index	3274
chr2	14100001	14600001	Days to 100 kg	3282
chr2	14100001	14600001	Coping behavior	3283
chr2	14100001	14600001	Coping behavior	3284
chr2	14100001	14600001	Salmonella shedding status	3285
chr2	20100001	20400001	Teat number	3323
chr2	20100001	20400001	Melanoma susceptibility	3324
chr2	20100001	20400001	Muscle conductivity	3325
chr2	20100001	20400001	Days to 100 kg	3326
chr2	20100001	20400001	Backfat at tenth rib	3327
chr2	20100001	20400001	Intramuscular fat content	3328
chr2	20100001	20400001	Polyunsaturated fatty acid content	3329
chr2	20100001	20400001	Drip loss	3321
chr2	27200001	27500001	Shear force at first peak	3445
chr2	37300001	37500001	Muscle conductivity	3542
chr2	37300001	37500001	Small intestine length	3543
chr2	37300001	37500001	Hind leg conformation	3544
chr2	37300001	37500001	Biceps brachii length	3545
chr2	48200001	48500001	Periweaning failure to thrive syndrome	3660
chr2	48200001	48500001	Number of mummified pigs	3658
chr2	48200001	48500001	Gestation length	3659
chr2	50200001	50500001	LDL cholesterol	3668
chr2	50200001	50500001	Mean corpuscular hemoglobin content	3669
chr2	50200001	50500001	Mean corpuscular volume	3670
chr2	50200001	50500001	Red cell distribution width	3671
chr2	52500001	52800001	Mean corpuscular hemoglobin content	3699
chr2	52500001	52800001	Mean corpuscular volume	3700
chr2	52500001	52800001	Red cell distribution width	3701
chr2	53900001	54100001	Actinobacillus pleuropneumoniae susceptibility	3702
chr2	53900001	54100001	Actinobacillus pleuropneumoniae susceptibility	3703
chr2	68100001	68400001	Mean corpuscular hemoglobin content	3881
chr2	68100001	68400001	Mean corpuscular volume	3882
chr2	68100001	68400001	HDL/LDL ratio	3883
chr2	68100001	68400001	LDL cholesterol	3884
chr2	80200001	80400001	LDL cholesterol	4028
chr2	83900001	84200001	Average backfat thickness	4048
chr2	83900001	84200001	Average backfat thickness	4049
chr2	100900001	101100001	Litter size	4165
chr2	100900001	101100001	Juiciness score	4167
chr2	100900001	101100001	Shear force	4168
chr2	126100001	126300001	Bone weight	4579
chr2	126100001	126300001	Head weight	4580
chr2	126100001	126300001	Skin weight	4581
chr2	126100001	126300001	Off-flavor score	4582
chr2	126100001	126300001	Meat color score	4583
chr2	126100001	126300001	Shear force	4584
chr2	126100001	126300001	Average daily gain	4585
chr2	129400001	129900001	Meat color a*	4598
chr2	135400001	135600001	Feed efficiency	4626
chr2	136200001	136400001	Muscle moisture percentage	4628
chr2	136200001	136400001	Acid flavor	4629
chr2	137800001	138100001	Coping behavior	4655
chr2	137800001	138100001	Coping behavior	4656
chr2	137800001	138100001	Maternal infanticide	4657
chr2	137800001	138100001	Carcass length	4644
chr2	137800001	138100001	Loin muscle area	4645
chr2	137800001	138100001	Muscle conductivity	4646
chr2	137800001	138100001	Muscle conductivity	4647
chr2	137800001	138100001	Meat color-a	4648
chr2	137800001	138100001	Meat color-b	4649
chr2	137800001	138100001	Meat color-L	4650
chr2	137800001	138100001	Meat color OPTO	4651
chr2	137800001	138100001	Meat color OPTO	4652
chr2	137800001	138100001	Muscle pH	4653
chr2	137800001	138100001	Drip loss	4654
chr2	142700001	143000001	Adrenal gland weight	4708
chr2	142700001	143000001	Adrenal gland weight	4709
chr2	142700001	143000001	Litter size	4690
chr2	148900001	149200001	Loin weight	4787
chr2	148900001	149200001	Coping behavior	4788
chr2	148900001	149200001	Sperm motility	4789
chr2	149400001	149600001	Body mass index	4791
chr2	149400001	149600001	Maternal infanticide	4792
chr2	150400001	150600001	Loin muscle area	4794
chr3	1000001	1200001	Coping behavior	4817
chr3	1000001	1200001	Functional teat number	4818
chr3	1500001	1800001	Polyunsaturated fatty acid content	4819
chr3	1500001	1800001	Saturated fatty acid to polyunsaturated fatty acid ratio	4820
chr3	3000001	3300001	Corpus luteum number	4827
chr3	3400001	4000001	Average daily gain	4829
chr3	3400001	4000001	Shear force	4828
chr3	3400001	4000001	Total number born alive	4830
chr3	4400001	5500001	Average daily gain	4834
chr3	4400001	5500001	Fat androstenone level	4835
chr3	4400001	5500001	Hematocrit	4836
chr3	4400001	5500001	Red blood cell count	4837
chr3	4400001	5500001	Mean corpuscular hemoglobin concentration	4838
chr3	4400001	5500001	Body mass index	4839
chr3	4400001	5500001	Litter size	4865
chr3	4400001	5500001	Number of stillborn	4866
chr3	4400001	5500001	Number of stillborn	4867
chr3	4400001	5500001	Carcass length	4840
chr3	4400001	5500001	Carcass weight (cold)	4841
chr3	4400001	5500001	Carcass weight (cold)	4842
chr3	4400001	5500001	Ham meat weight	4843
chr3	4400001	5500001	Ham meat weight	4844
chr3	4400001	5500001	Ham weight	4845
chr3	4400001	5500001	Ham weight	4846
chr3	4400001	5500001	Head weight	4847
chr3	4400001	5500001	Heart weight	4848
chr3	4400001	5500001	Loin and neck meat weight	4849
chr3	4400001	5500001	Loin and neck meat weight	4850
chr3	4400001	5500001	Shoulder meat weight	4851
chr3	4400001	5500001	Shoulder meat weight	4852
chr3	4400001	5500001	Abdominal fat weight	4853
chr3	4400001	5500001	Backfat weight	4854
chr3	4400001	5500001	Backfat weight	4855
chr3	4400001	5500001	External fat on ham	4856
chr3	4400001	5500001	Shoulder external fat weight	4857
chr3	4400001	5500001	Subcutanous fat area	4858
chr3	4400001	5500001	R-value	4859
chr3	4400001	5500001	Feed conversion ratio	4860
chr3	4400001	5500001	Feed intake	4861
chr3	4400001	5500001	Feed intake	4862
chr3	4400001	5500001	Body weight	4863
chr3	4400001	5500001	Body weight	4864
chr3	4400001	5500001	Total number born alive	4830
chr3	4400001	5500001	Litter size	4868
chr3	6100001	7100001	Carcass length	4882
chr3	6100001	7100001	Fat androstenone level	4883
chr3	6100001	7100001	Litter size	4884
chr3	6100001	7100001	uterine horn length	4880
chr3	6100001	7100001	uterine horn weight	4881
chr3	6100001	7100001	Average backfat thickness	4875
chr3	6100001	7100001	Litter size	4868
chr3	6100001	7100001	Mean corpuscular hemoglobin content	4876
chr3	6100001	7100001	Litter size	4879
chr3	11400001	11600001	Intramuscular fat content	4917
chr3	11400001	11600001	Intramuscular fat content	4918
chr3	11400001	11600001	Meat color b*	4916
chr3	16100001	16400001	Muscle pH decline	4947
chr3	16100001	16400001	Muscle pH	4948
chr3	16100001	16400001	Ovary weight	4949
chr3	16100001	16400001	Red blood cell count	4946
chr3	17000001	17200001	Meat color a*	4950
chr3	18300001	18900001	Intramuscular fat content	4973
chr3	18300001	18900001	Intramuscular fat content	4974
chr3	18300001	18900001	Days to 110 kg	4975
chr3	18300001	18900001	Intramuscular fat content	4976
chr3	18300001	18900001	Days to 110 kg	4977
chr3	18300001	18900001	Intramuscular fat content	4978
chr3	19100001	19400001	Teat number, difference between sides	4979
chr3	19100001	19400001	skatole, laboratory	4980
chr3	19600001	20200001	Muscle pH	4982
chr3	19600001	20200001	Muscle pH	4983
chr3	19600001	20200001	Muscle pH	4981
chr3	19600001	20200001	Red blood cell count	4984
chr3	20300001	21100001	Teat number	4985
chr3	20300001	21100001	Ham weight	4986
chr3	20300001	21100001	Front leg conformation	4987
chr3	20300001	21100001	Litter size	4988
chr3	20300001	21100001	Red blood cell count	4984
chr3	23900001	24100001	CD8-negative leukocyte percentage	5021
chr3	23900001	24100001	CD8-negative leukocyte percentage	5022
chr3	23900001	24100001	CD8-negative leukocyte percentage	5023
chr3	23900001	24100001	CD8-negative leukocyte percentage	5024
chr3	23900001	24100001	CD8-negative leukocyte percentage	5025
chr3	23900001	24100001	Loin muscle depth	5026
chr3	23900001	24100001	CD8-negative leukocyte percentage	5027
chr3	23900001	24100001	CD8-negative leukocyte percentage	5028
chr3	23900001	24100001	Loin muscle depth	5029
chr3	23900001	24100001	CD8-negative leukocyte percentage	5030
chr3	46300001	46600001	CD8-negative leukocyte percentage	5608
chr3	46300001	46600001	CD8-positive leukocyte percentage	5609
chr3	46300001	46600001	Number of stillborn	5610
chr3	46300001	46600001	CD8-negative leukocyte percentage	5611
chr3	46300001	46600001	CD8-positive leukocyte percentage	5612
chr3	46300001	46600001	CD8-negative leukocyte percentage	5613
chr3	46300001	46600001	CD8-positive leukocyte percentage	5614
chr3	46300001	46600001	CD8-negative leukocyte percentage	5615
chr3	46300001	46600001	CD8-positive leukocyte percentage	5616
chr3	46300001	46600001	Average daily gain	5617
chr3	46300001	46600001	Average daily gain	5618
chr3	68100001	68400001	CD3-negative, CD8-negative leukocyte percentage	6901
chr3	68100001	68400001	CD8-negative leukocyte percentage	6902
chr3	68100001	68400001	CD8-negative leukocyte percentage	6903
chr3	68100001	68400001	CD8-positive leukocyte percentage	6904
chr3	68100001	68400001	CD8-positive leukocyte percentage	6905
chr3	68100001	68400001	CD3-negative, CD8-negative leukocyte percentage	6906
chr3	68100001	68400001	CD8-negative leukocyte percentage	6907
chr3	68100001	68400001	CD8-negative leukocyte percentage	6908
chr3	68100001	68400001	CD8-positive leukocyte percentage	6909
chr3	68100001	68400001	CD8-positive leukocyte percentage	6910
chr3	68100001	68400001	CD3-negative, CD8-negative leukocyte percentage	6911
chr3	68100001	68400001	CD8-negative leukocyte percentage	6912
chr3	68100001	68400001	CD8-negative leukocyte percentage	6913
chr3	68100001	68400001	CD8-positive leukocyte percentage	6914
chr3	68100001	68400001	CD8-positive leukocyte percentage	6915
chr3	68100001	68400001	CD3-negative, CD8-negative leukocyte percentage	6916
chr3	68100001	68400001	CD8-negative leukocyte percentage	6917
chr3	68100001	68400001	CD8-negative leukocyte percentage	6918
chr3	68100001	68400001	CD8-positive leukocyte percentage	6919
chr3	68100001	68400001	CD8-positive leukocyte percentage	6920
chr3	68100001	68400001	CD3-negative, CD8-negative leukocyte percentage	6921
chr3	68100001	68400001	CD8-negative leukocyte percentage	6922
chr3	68100001	68400001	CD8-negative leukocyte percentage	6923
chr3	68100001	68400001	CD8-positive leukocyte percentage	6924
chr3	68100001	68400001	CD8-positive leukocyte percentage	6925
chr3	68100001	68400001	CD3-negative, CD8-negative leukocyte percentage	6926
chr3	68100001	68400001	CD8-negative leukocyte percentage	6927
chr3	68100001	68400001	CD8-negative leukocyte percentage	6928
chr3	68100001	68400001	CD8-positive leukocyte percentage	6929
chr3	68100001	68400001	CD8-positive leukocyte percentage	6930
chr3	68100001	68400001	CD3-negative, CD8-negative leukocyte percentage	6931
chr3	68100001	68400001	CD8-negative leukocyte percentage	6932
chr3	68100001	68400001	CD8-negative leukocyte percentage	6933
chr3	68100001	68400001	CD8-positive leukocyte percentage	6934
chr3	68100001	68400001	CD8-positive leukocyte percentage	6935
chr3	68100001	68400001	CD3-negative, CD8-negative leukocyte percentage	6936
chr3	68100001	68400001	CD8-negative leukocyte percentage	6937
chr3	68100001	68400001	CD8-negative leukocyte percentage	6938
chr3	68100001	68400001	CD8-positive leukocyte percentage	6939
chr3	68100001	68400001	CD8-positive leukocyte percentage	6940
chr3	68100001	68400001	PRRS viral load	6892
chr3	78100001	78400001	CD3-negative, CD8-negative leukocyte percentage	7420
chr3	78100001	78400001	CD8-negative leukocyte percentage	7421
chr3	78100001	78400001	CD3-negative, CD8-negative leukocyte percentage	7422
chr3	78100001	78400001	CD3-negative, CD8-negative leukocyte percentage	7423
chr3	78100001	78400001	Drip loss	7424
chr3	78100001	78400001	Muscle pH	7425
chr3	78100001	78400001	Muscle pH	7426
chr3	78100001	78400001	Muscle pH decline	7427
chr3	78100001	78400001	CD3-negative, CD8-negative leukocyte percentage	7428
chr3	78100001	78400001	CD3-negative, CD8-negative leukocyte percentage	7429
chr3	78100001	78400001	CD3-negative, CD8-negative leukocyte percentage	7430
chr3	78100001	78400001	CD3-negative, CD8-negative leukocyte percentage	7431
chr3	94100001	94400001	Subcutaneous fat thickness	7668
chr3	94100001	94400001	Top line conformation	7669
chr3	94100001	94400001	CD3-negative, CD8-negative leukocyte percentage	7670
chr3	94100001	94400001	CD3-negative, CD8-negative leukocyte percentage	7671
chr3	94100001	94400001	Subcutaneous fat thickness	7672
chr3	94100001	94400001	Backfat between 3rd and 4th last ribs	7673
chr3	94100001	94400001	CD3-negative, CD8-negative leukocyte percentage	7674
chr3	94100001	94400001	CD3-negative, CD8-negative leukocyte percentage	7675
chr3	94100001	94400001	CD3-negative, CD8-negative leukocyte percentage	7676
chr3	94100001	94400001	CD3-negative, CD8-negative leukocyte percentage	7677
chr3	94100001	94400001	Conformation score	7678
chr3	94100001	94400001	CD3-negative, CD8-negative leukocyte percentage	7679
chr3	112400001	112700001	CD3-negative, CD8-positive leukocyte percentage	7784
chr3	112400001	112700001	CD8-negative leukocyte percentage	7785
chr3	112400001	112700001	CD8-positive leukocyte percentage	7786
chr3	112400001	112700001	Meat color a*	7787
chr3	112400001	112700001	Biceps brachii length	7779
chr3	112400001	112700001	Semen volume	7780
chr3	124800001	125400001	Hind leg conformation	7939
chr3	124800001	125400001	Residual feed intake	7940
chr3	124800001	125400001	Meat color a*	7941
chr3	124800001	125400001	Teat number	7942
chr3	124800001	125400001	Umbilical hernia	7943
chr4	1200001	1600001	Average backfat thickness	8015
chr4	1200001	1600001	Average backfat thickness	8016
chr4	1200001	1600001	Intramuscular fat content	8017
chr4	1200001	1600001	Intramuscular fat content	8018
chr4	1200001	1600001	Estimated carcass lean content	8019
chr4	1200001	1600001	Drip loss	8020
chr4	3000001	3400001	Enterotoxigenic E. coli susceptibility	8035
chr4	3000001	3400001	Adrenal gland weight	8036
chr4	3000001	3400001	Enterotoxigenic E. coli susceptibility	8037
chr4	3000001	3400001	Enterotoxigenic E. coli susceptibility	8038
chr4	3000001	3400001	Feed conversion ratio	8034
chr4	4300001	4500001	Lean meat percentage	8044
chr4	4300001	4500001	Fat percentage in carcass	8045
chr4	4300001	4500001	Fat weight (total)	8046
chr4	4300001	4500001	PRRSV susceptibility	8047
chr4	4300001	4500001	Feed conversion ratio	8048
chr4	4300001	4500001	Average daily gain	8050
chr4	4300001	4500001	Days to 100 kg	8051
chr4	6200001	6500001	Monocyte number	8075
chr4	6200001	6500001	Monocyte percentage	8076
chr4	6200001	6500001	Enterotoxigenic E. coli susceptibility	8077
chr4	6200001	6500001	Enterotoxigenic E. coli susceptibility	8078
chr4	6200001	6500001	Enterotoxigenic E. coli susceptibility	8079
chr4	6200001	6500001	Number of mummified pigs	8080
chr4	6200001	6500001	PRRSV susceptibility	8072
chr4	7600001	7900001	Gestation length	8115
chr4	7600001	7900001	Body mass index	8116
chr4	7600001	7900001	Muscle pH	8114
chr4	7600001	7900001	Average daily gain	8091
chr4	7600001	7900001	Days to 100 kg	8092
chr4	7600001	7900001	PRRSV susceptibility	8093
chr4	7600001	7900001	Age at puberty	8094
chr4	10000001	10500001	Backfat at tenth rib	8139
chr4	10000001	10500001	Mean corpuscular hemoglobin content	8140
chr4	10000001	10500001	Mean corpuscular hemoglobin content	8141
chr4	10000001	10500001	Mean corpuscular hemoglobin content	8142
chr4	10000001	10500001	Mean corpuscular hemoglobin content	8143
chr4	10000001	10500001	Mean corpuscular hemoglobin content	8144
chr4	10000001	10500001	Cannon bone circumference	8145
chr4	10000001	10500001	Mean corpuscular hemoglobin content	8146
chr4	10000001	10500001	Mean corpuscular hemoglobin content	8147
chr4	10000001	10500001	Mean corpuscular hemoglobin content	8148
chr4	10000001	10500001	Enterotoxigenic E. coli susceptibility	8149
chr4	10000001	10500001	Mean corpuscular hemoglobin content	8151
chr4	10000001	10500001	Mean corpuscular hemoglobin content	8152
chr4	10000001	10500001	Mean corpuscular hemoglobin content	8153
chr4	10000001	10500001	Embryo weight	8150
chr4	15400001	15700001	Enterotoxigenic E. coli susceptibility	8205
chr4	15400001	15700001	Spinal curvature	8207
chr4	15400001	15700001	uterine horn weight	8201
chr4	15400001	15700001	Estimated carcass lean content	8206
chr4	16200001	16400001	Carcass length	8218
chr4	16200001	16400001	Feed conversion ratio	8219
chr4	18900001	19100001	uterine horn weight	8233
chr4	33800001	34000001	Backfat at first rib	8324
chr4	33800001	34000001	Backfat at last rib	8325
chr4	33800001	34000001	Carcass length	8326
chr4	33800001	34000001	Shoulder weight	8327
chr4	33800001	34000001	Shoulder weight	8328
chr4	33800001	34000001	Backfat at first rib	8329
chr4	33800001	34000001	Backfat at last rib	8330
chr4	33800001	34000001	Backfat between 3rd and 4th last ribs	8331
chr4	33800001	34000001	Body weight	8332
chr4	48000001	48300001	Subcutaneous fat thickness	8373
chr4	48000001	48300001	Subcutaneous fat thickness	8374
chr4	77200001	77500001	Head weight	8887
chr4	77200001	77500001	Tongue weight	8888
chr4	77200001	77500001	Chest circumference	8889
chr4	77200001	77500001	Head weight	8890
chr4	77200001	77500001	Tongue weight	8891
chr4	77200001	77500001	Head weight	8892
chr4	77200001	77500001	Tongue weight	8893
chr4	77200001	77500001	Head weight	8894
chr4	77200001	77500001	Tongue weight	8895
chr4	77200001	77500001	Meat color a*	8896
chr4	77200001	77500001	Head weight	8897
chr4	77200001	77500001	Tongue weight	8898
chr4	77700001	77900001	Humerus length	8900
chr4	92600001	93000001	Muscle pH	9019
chr4	92600001	93000001	Muscle pH	9020
chr4	92600001	93000001	Muscle pH	9021
chr4	92600001	93000001	Arachidonic acid to eicosadienoic acid ratio	9022
chr4	110300001	110600001	Average backfat thickness	9169
chr4	110300001	110600001	Loin and neck weight	9164
chr4	110300001	110600001	Backfat at last lumbar	9165
chr4	110300001	110600001	Backfat at rump	9166
chr4	110300001	110600001	Feed conversion ratio	9167
chr4	110300001	110600001	Average daily gain	9168
chr4	110900001	111900001	Maternal infanticide	9172
chr4	110900001	111900001	Maternal infanticide	9173
chr4	110900001	111900001	Maternal infanticide	9174
chr4	110900001	111900001	Maternal infanticide	9175
chr4	110900001	111900001	Diameter of muscle fibers	9176
chr4	110900001	111900001	Periweaning failure to thrive syndrome	9180
chr4	110900001	111900001	Oleic acid to stearic acid ratio	9181
chr4	110900001	111900001	Stearic acid to palmitic acid ratio	9182
chr4	110900001	111900001	Feed conversion ratio	9183
chr4	110900001	111900001	Monounsaturated fatty acid content	9184
chr4	110900001	111900001	Oleic acid content	9185
chr4	110900001	111900001	Palmitic acid content	9186
chr4	110900001	111900001	Palmitoleic acid content	9187
chr4	110900001	111900001	Saturated fatty acid content	9188
chr4	110900001	111900001	Stearic acid content	9189
chr4	110900001	111900001	Feed conversion ratio	9191
chr4	110900001	111900001	Monounsaturated fatty acid content	9192
chr4	110900001	111900001	Oleic acid content	9193
chr4	110900001	111900001	Palmitic acid content	9194
chr4	110900001	111900001	Palmitoleic acid content	9195
chr4	110900001	111900001	Saturated fatty acid content	9196
chr4	110900001	111900001	Stearic acid content	9197
chr4	110900001	111900001	Stearic acid content	9198
chr4	110900001	111900001	Fatty acid thrombogenic index	9199
chr4	110900001	111900001	Monounsaturated fatty acid content	9200
chr4	110900001	111900001	Monounsaturated fatty acid content	9201
chr4	110900001	111900001	Oleic acid content	9202
chr4	110900001	111900001	Palmitic acid content	9203
chr4	110900001	111900001	Palmitoleic acid content	9204
chr4	110900001	111900001	Saturated fatty acid content	9205
chr4	110900001	111900001	Saturated fatty acid content	9206
chr4	110900001	111900001	Stearic acid content	9207
chr4	110900001	111900001	Stearic acid content	9208
chr4	110900001	111900001	Unsaturated fatty acid content	9209
chr4	110900001	111900001	Monounsaturated fatty acid content	9210
chr4	110900001	111900001	Oleic acid content	9211
chr4	110900001	111900001	Palmitic acid content	9212
chr4	110900001	111900001	Palmitoleic acid content	9213
chr4	110900001	111900001	Saturated fatty acid content	9214
chr4	110900001	111900001	Stearic acid content	9215
chr4	110900001	111900001	Monounsaturated fatty acid content	9216
chr4	110900001	111900001	Oleic acid content	9217
chr4	110900001	111900001	Palmitic acid content	9218
chr4	110900001	111900001	Palmitoleic acid content	9219
chr4	110900001	111900001	Saturated fatty acid content	9220
chr4	110900001	111900001	Stearic acid content	9221
chr4	110900001	111900001	Monounsaturated fatty acid content	9222
chr4	110900001	111900001	Oleic acid content	9223
chr4	110900001	111900001	Palmitic acid content	9224
chr4	110900001	111900001	Palmitoleic acid content	9225
chr4	110900001	111900001	Saturated fatty acid content	9226
chr4	110900001	111900001	Stearic acid content	9227
chr4	110900001	111900001	Monounsaturated fatty acid content	9228
chr4	110900001	111900001	Oleic acid content	9229
chr4	110900001	111900001	Palmitic acid content	9230
chr4	110900001	111900001	Palmitoleic acid content	9231
chr4	110900001	111900001	Saturated fatty acid content	9232
chr4	110900001	111900001	Stearic acid content	9233
chr4	110900001	111900001	Monounsaturated fatty acid content	9234
chr4	110900001	111900001	Oleic acid content	9235
chr4	110900001	111900001	Palmitic acid content	9236
chr4	110900001	111900001	Palmitoleic acid content	9237
chr4	110900001	111900001	Saturated fatty acid content	9238
chr4	110900001	111900001	Stearic acid content	9239
chr4	110900001	111900001	Monounsaturated fatty acid content	9240
chr4	110900001	111900001	Oleic acid content	9241
chr4	110900001	111900001	Palmitic acid content	9242
chr4	110900001	111900001	Palmitoleic acid content	9243
chr4	110900001	111900001	Saturated fatty acid content	9244
chr4	110900001	111900001	Stearic acid content	9245
chr4	110900001	111900001	Stearic acid content	9246
chr4	110900001	111900001	Monounsaturated fatty acid content	9247
chr4	110900001	111900001	Oleic acid content	9248
chr4	110900001	111900001	Palmitic acid content	9249
chr4	110900001	111900001	Palmitoleic acid content	9250
chr4	110900001	111900001	Saturated fatty acid content	9251
chr4	110900001	111900001	Stearic acid content	9252
chr4	110900001	111900001	Monounsaturated fatty acid content	9253
chr4	110900001	111900001	Oleic acid content	9254
chr4	110900001	111900001	Palmitic acid content	9255
chr4	110900001	111900001	Palmitoleic acid content	9256
chr4	110900001	111900001	Saturated fatty acid content	9257
chr4	110900001	111900001	Stearic acid content	9258
chr4	110900001	111900001	Monounsaturated fatty acid content	9259
chr4	110900001	111900001	Oleic acid content	9260
chr4	110900001	111900001	Palmitic acid content	9261
chr4	110900001	111900001	Palmitoleic acid content	9262
chr4	110900001	111900001	Saturated fatty acid content	9263
chr4	110900001	111900001	Stearic acid content	9264
chr4	110900001	111900001	Monounsaturated fatty acid content	9265
chr4	110900001	111900001	Oleic acid content	9266
chr4	110900001	111900001	Palmitic acid content	9267
chr4	110900001	111900001	Palmitoleic acid content	9268
chr4	110900001	111900001	Saturated fatty acid content	9269
chr4	110900001	111900001	Stearic acid content	9270
chr4	110900001	111900001	Monounsaturated fatty acid content	9271
chr4	110900001	111900001	Oleic acid content	9272
chr4	110900001	111900001	Palmitic acid content	9273
chr4	110900001	111900001	Palmitoleic acid content	9274
chr4	110900001	111900001	Saturated fatty acid content	9275
chr4	110900001	111900001	Stearic acid content	9276
chr4	110900001	111900001	Stearic acid to palmitic acid ratio	9277
chr4	110900001	111900001	Monounsaturated fatty acid content	9278
chr4	110900001	111900001	Oleic acid content	9279
chr4	110900001	111900001	Palmitic acid content	9280
chr4	110900001	111900001	Palmitoleic acid content	9281
chr4	110900001	111900001	Saturated fatty acid content	9282
chr4	110900001	111900001	Stearic acid content	9283
chr4	110900001	111900001	Monounsaturated fatty acid content	9284
chr4	110900001	111900001	Oleic acid content	9285
chr4	110900001	111900001	Palmitic acid content	9286
chr4	110900001	111900001	Palmitoleic acid content	9287
chr4	110900001	111900001	Saturated fatty acid content	9288
chr4	110900001	111900001	Stearic acid content	9289
chr4	110900001	111900001	Monounsaturated fatty acid content	9290
chr4	110900001	111900001	Oleic acid content	9291
chr4	110900001	111900001	Palmitic acid content	9292
chr4	110900001	111900001	Palmitoleic acid content	9293
chr4	110900001	111900001	Saturated fatty acid content	9294
chr4	110900001	111900001	Stearic acid content	9295
chr4	110900001	111900001	Fatty acid thrombogenic index	9296
chr4	110900001	111900001	Monounsaturated fatty acid content	9297
chr4	110900001	111900001	Monounsaturated fatty acid to saturated fatty acid ratio	9298
chr4	110900001	111900001	Monounsaturated fatty acid to saturated fatty acid ratio	9299
chr4	110900001	111900001	Oleic acid to stearic acid ratio	9300
chr4	110900001	111900001	Palmitoleic acid to palmitic acid ratio	9301
chr4	110900001	111900001	Saturated fatty acid content	9302
chr4	110900001	111900001	Stearic acid content	9303
chr4	110900001	111900001	Monounsaturated fatty acid content	9304
chr4	110900001	111900001	Oleic acid content	9305
chr4	110900001	111900001	Palmitic acid content	9306
chr4	110900001	111900001	Palmitoleic acid content	9307
chr4	110900001	111900001	Saturated fatty acid content	9308
chr4	110900001	111900001	Stearic acid content	9309
chr4	110900001	111900001	Oleic acid to stearic acid ratio	9310
chr4	110900001	111900001	Feed conversion ratio	9311
chr4	110900001	111900001	Feed conversion ratio	9312
chr4	110900001	111900001	Feed conversion ratio	9313
chr4	110900001	111900001	Body mass index	9314
chr4	110900001	111900001	Knuckle ham weight	9315
chr4	110900001	111900001	Meat color a*	9171
chr4	110900001	111900001	androstenone, laboratory	9190
chr4	110900001	111900001	Palmitic acid content	9316
chr4	110900001	111900001	androstenone, laboratory	9177
chr4	110900001	111900001	indole, laboratory	9178
chr4	110900001	111900001	skatole, laboratory	9179
chr4	118100001	118300001	Backfat thickness between 3rd and 4th rib	9366
chr4	118100001	118300001	Backfat thickness between 3rd and 4th rib	9368
chr4	118100001	118300001	Tetanus antibody titer	9365
chr4	118100001	118300001	Average daily gain	9369
chr4	118100001	118300001	Teat number	9367
chr4	123300001	123600001	Number of mummified pigs	9412
chr4	123300001	123600001	Number of stillborn	9413
chr4	123300001	123600001	Number of stillborn	9414
chr4	123300001	123600001	Lymphocyte number	9415
chr4	123300001	123600001	Front leg conformation	9416
chr4	124100001	124600001	White blood cell number	9427
chr4	124100001	124600001	White blood cell number	9428
chr4	124100001	124600001	White blood cell number	9429
chr4	124100001	124600001	Top line conformation	9430
chr4	124100001	124600001	White blood cell number	9431
chr4	124100001	124600001	White blood cell number	9432
chr4	124100001	124600001	Monocyte percentage	9433
chr4	124100001	124600001	Number of stillborn	9434
chr4	124100001	124600001	Palmitic acid content	9435
chr4	124100001	124600001	Palmitoleic acid content	9436
chr4	124100001	124600001	Palmitoleic acid to palmitic acid ratio	9437
chr4	124100001	124600001	Polyunsaturated fatty acid content	9438
chr4	124100001	124600001	Polyunsaturated fatty acid to saturated fatty acid ratio	9439
chr4	124700001	125200001	Number of stillborn	9443
chr4	124700001	125200001	Number of stillborn	9444
chr4	124700001	125200001	Number of stillborn	9445
chr4	124700001	125200001	Residual glycogen	9446
chr4	124700001	125200001	Number of stillborn	9447
chr4	124700001	125200001	Number of stillborn	9448
chr4	124700001	125200001	Gestation length	9441
chr4	124700001	125200001	Average daily loin weight gain	9442
chr4	124700001	125200001	Sperm abnormality rate	9449
chr5	300001	1300001	Total number born alive	9554
chr5	300001	1300001	Total number born alive	9555
chr5	300001	1300001	Average daily gain	9556
chr5	300001	1300001	Body weight	9557
chr5	300001	1300001	Body weight	9558
chr5	2100001	3000001	Waist circumference	9566
chr5	2100001	3000001	Meat color b*	9567
chr5	2100001	3000001	tenderness score	9568
chr5	2100001	3000001	Right teat number	9569
chr5	2100001	3000001	Average lactate	9562
chr5	2100001	3000001	Muscle conductivity	9563
chr5	2100001	3000001	Muscle conductivity	9564
chr5	2100001	3000001	Muscle pH	9565
chr5	3100001	3400001	Front leg conformation	9570
chr5	3100001	3400001	Fat androstenone level	9571
chr5	3100001	3400001	Body weight	9572
chr5	3600001	5600001	Palmitoleic acid content	9576
chr5	3600001	5600001	Average daily gain	9577
chr5	3600001	5600001	Thoracic vertebra number	9578
chr5	3600001	5600001	Coping behavior	9579
chr5	3600001	5600001	Gait score (front)	9582
chr5	3600001	5600001	Litter size	9583
chr5	3600001	5600001	Intramuscular fat content	9585
chr5	3600001	5600001	Meat color a*	9588
chr5	3600001	5600001	Loin weight	9589
chr5	3600001	5600001	Loin weight	9590
chr5	3600001	5600001	Backfat at rump	9591
chr5	3600001	5600001	Average daily gain	9592
chr5	3600001	5600001	Daily feed intake	9593
chr5	3600001	5600001	Average daily gain	9594
chr5	3600001	5600001	Backfat at rump	9595
chr5	3600001	5600001	Average daily gain	9596
chr5	3600001	5600001	Gestation length	9597
chr5	3600001	5600001	Gestation length	9598
chr5	3600001	5600001	Ham weight	9584
chr5	3600001	5600001	Average glycolytic potential	9586
chr5	3600001	5600001	Hematocrit	9580
chr5	3600001	5600001	Hemoglobin	9581
chr5	3600001	5600001	Scrotal/inguinal hernia	9587
chr5	7400001	7700001	Fat skatole level	9621
chr5	7400001	7700001	Meat color L*	9622
chr5	7400001	7700001	Drip loss	9623
chr5	7400001	7700001	Average daily gain	9624
chr5	8800001	9000001	Muscle pH	9641
chr5	11300001	11600001	Loin muscle area	9685
chr5	11300001	11600001	Average daily gain	9687
chr5	11300001	11600001	Meat color a*	9686
chr5	16500001	16700001	White blood cell number	9720
chr5	20500001	20900001	Osteochondrosis score	9745
chr5	23100001	23400001	androstenone, laboratory	9864
chr5	28700001	29000001	Ear area	9910
chr5	61400001	61600001	Platelet distribution width	10154
chr5	61400001	61600001	Chest width	10155
chr5	62700001	63000001	Meat color b*	10161
chr5	62700001	63000001	Loin muscle depth	10162
chr5	62700001	63000001	Granulocyte number	10163
chr5	63300001	63600001	Sperm abnormality rate	10165
chr5	63300001	63600001	Sperm abnormality rate	10166
chr5	63300001	63600001	Sperm motility	10167
chr5	63300001	63600001	Body weight	10168
chr5	70100001	70400001	Spinal curvature	10343
chr5	70100001	70400001	Loin muscle area	10340
chr5	70100001	70400001	Marbling	10341
chr5	71900001	72200001	Eicosatrienoic acid content	10369
chr5	71900001	72200001	Intramuscular fat content	10370
chr5	71900001	72200001	Intramuscular fat content	10371
chr5	71900001	72200001	PRRSV susceptibility	10347
chr5	71900001	72200001	PRRSV susceptibility	10372
chr5	79000001	79300001	Litter size	10444
chr5	79000001	79300001	Japanese color scale	10445
chr5	79000001	79300001	Litter size	10446
chr5	79000001	79300001	Litter size	10460
chr5	79000001	79300001	Litter size	10461
chr5	79000001	79300001	Body height	10462
chr5	79000001	79300001	Body height	10463
chr5	79000001	79300001	Body height	10464
chr5	79000001	79300001	Body height	10465
chr5	79000001	79300001	Body height	10466
chr5	79000001	79300001	Body height	10467
chr5	79000001	79300001	Body height	10468
chr5	79000001	79300001	Body height	10469
chr5	79000001	79300001	Body height	10470
chr5	79000001	79300001	Body height	10471
chr5	79000001	79300001	Body height	10472
chr5	79000001	79300001	Body height	10473
chr5	79000001	79300001	Body height	10474
chr5	79000001	79300001	Body height	10475
chr5	79000001	79300001	Body height	10476
chr5	79000001	79300001	Body height	10477
chr5	79000001	79300001	Litter size	10478
chr5	79000001	79300001	Body height	10479
chr5	79000001	79300001	Body height	10480
chr5	79000001	79300001	Body height	10481
chr5	79000001	79300001	Body height	10482
chr5	79000001	79300001	Body height	10483
chr5	79000001	79300001	Body height	10484
chr5	79000001	79300001	Body height	10485
chr5	79000001	79300001	Body height	10486
chr5	79000001	79300001	Body height	10487
chr5	79000001	79300001	Body height	10488
chr5	79000001	79300001	Body height	10489
chr5	79000001	79300001	Body height	10490
chr5	79000001	79300001	Body height	10491
chr5	79000001	79300001	Body height	10492
chr5	79000001	79300001	Litter size	10493
chr5	79000001	79300001	Body height	10494
chr5	79000001	79300001	Litter size	10495
chr5	79000001	79300001	Body height	10496
chr5	79000001	79300001	Body height	10497
chr5	79000001	79300001	Body height	10498
chr5	79000001	79300001	Body height	10499
chr5	79000001	79300001	Body height	10500
chr5	79000001	79300001	Body height	10501
chr5	79000001	79300001	Body height	10502
chr5	79000001	79300001	Body height	10503
chr5	79000001	79300001	Body height	10504
chr5	79000001	79300001	Body height	10505
chr5	79000001	79300001	Body height	10506
chr5	79000001	79300001	Carcass weight (hot)	10447
chr5	79000001	79300001	Muscle fat content	10448
chr5	79000001	79300001	Average backfat thickness	10449
chr5	79000001	79300001	Average backfat thickness	10450
chr5	79000001	79300001	Backfat at last lumbar	10451
chr5	79000001	79300001	Backfat at last rib	10452
chr5	79000001	79300001	Backfat at tenth rib	10453
chr5	79000001	79300001	Marbling	10454
chr5	79000001	79300001	Feed conversion ratio	10455
chr5	79000001	79300001	Average daily gain	10456
chr5	79000001	79300001	Average daily gain	10457
chr5	79000001	79300001	Average daily gain	10458
chr5	79000001	79300001	Body weight	10459
chr5	96200001	96500001	Backfat between 3rd and 4th last ribs	10625
chr5	96200001	96500001	Phosphate level	10626
chr5	96200001	96500001	Age at puberty	10627
chr5	96200001	96500001	Body weight	10623
chr5	101600001	101900001	Coping behavior	10667
chr5	101600001	101900001	Coping behavior	10668
chr5	101600001	101900001	Thoracolumbar vertebra number	10669
chr6	4100001	4400001	Fat androstenone level	10723
chr6	4100001	4400001	Platelet distribution width	10724
chr6	4100001	4400001	Litter size	10725
chr6	4100001	4400001	Litter weight, total	10722
chr6	10000001	10300001	Number of stillborn	10796
chr6	10000001	10300001	Litter weight, total	10795
chr6	10700001	10900001	Front leg conformation	10801
chr6	10700001	10900001	Front leg conformation	10802
chr6	10700001	10900001	Calcium level	10803
chr6	10700001	10900001	Loin muscle area	10799
chr6	10700001	10900001	skatole, sensory panel	10804
chr6	10700001	10900001	skatole, sensory panel	10805
chr6	12300001	12500001	Muscle pH decline	10811
chr6	12700001	13000001	Obesity index	10812
chr6	18200001	18400001	Loin muscle area	10849
chr6	18200001	18400001	Average backfat thickness	10850
chr6	18200001	18400001	Backfat at last rib	10851
chr6	18200001	18400001	Backfat at rump	10852
chr6	18200001	18400001	Fat weight (total)	10835
chr6	18200001	18400001	PRRSV susceptibility	10848
chr6	20400001	20600001	Ham weight	10895
chr6	20400001	20600001	Average daily gain	10896
chr6	29800001	30000001	Average daily gain	11003
chr6	29800001	30000001	Iris pigmentation	11004
chr6	29800001	30000001	Iris pigmentation	11005
chr6	29800001	30000001	Iris pigmentation	11006
chr6	29800001	30000001	Iris pigmentation	11007
chr6	35300001	35500001	Number of mummified pigs	11064
chr6	35300001	35500001	Drip loss	11065
chr6	35300001	35500001	Muscle conductivity	11066
chr6	35900001	36300001	Stearic acid content	11074
chr6	35900001	36300001	Average backfat thickness	11075
chr6	35900001	36300001	Intramuscular fat content	11076
chr6	38600001	39000001	Ham weight	11090
chr6	38600001	39000001	Ham weight	11091
chr6	38600001	39000001	Ham weight	11092
chr6	38600001	39000001	Average glycogen	11089
chr6	39800001	40000001	Hemolytic complement activity (classical pathway)	11093
chr6	46500001	46900001	Mean platelet volume	11203
chr6	46500001	46900001	Muscle conductivity	11193
chr6	46500001	46900001	Meat color OPTO	11194
chr6	56300001	56500001	Muscle conductivity	11373
chr6	56300001	56500001	Muscle conductivity	11374
chr6	56300001	56500001	Muscle pH	11375
chr6	56300001	56500001	Anal atresia	11371
chr6	56300001	56500001	Number of stillborn	11372
chr6	57300001	57600001	Drip loss	11378
chr6	63100001	63400001	Muscle conductivity	11455
chr6	72600001	73000001	Rump circumference	11638
chr6	78300001	78500001	CD3-negative, CD8-negative leukocyte percentage	11757
chr6	78300001	78500001	Age at puberty	11758
chr6	78300001	78500001	CD3-negative, CD8-negative leukocyte percentage	11760
chr6	78300001	78500001	Stearic acid content	11761
chr6	78300001	78500001	CD3-negative, CD8-negative leukocyte percentage	11762
chr6	78300001	78500001	Litter size	11763
chr6	78300001	78500001	Muscle impedance	11764
chr6	78300001	78500001	Muscle pH	11765
chr6	78300001	78500001	Drip loss	11766
chr6	78300001	78500001	Number of stillborn	11759
chr6	95400001	95700001	Meat color a*	11990
chr6	135000001	135200001	Backfat at tenth rib	12200
chr6	135000001	135200001	CD3-negative, CD8-negative leukocyte percentage	12201
chr6	135000001	135200001	CD3-negative leukocyte percentage	12202
chr6	135000001	135200001	CD3-positive leukocyte percentage	12203
chr6	135000001	135200001	Backfat at tenth rib	12204
chr6	135000001	135200001	Estimated carcass lean content	12181
chr6	135000001	135200001	Ham weight	12182
chr6	135000001	135200001	Backfat weight	12183
chr6	135000001	135200001	Intramuscular fat content	12187
chr6	135000001	135200001	Polyunsaturated fatty acid content	12188
chr6	135000001	135200001	Polyunsaturated fatty acid content	12189
chr6	135000001	135200001	Polyunsaturated fatty acid content	12190
chr6	135000001	135200001	Polyunsaturated fatty acid content	12191
chr6	135000001	135200001	Saturated fatty acid content	12192
chr6	135000001	135200001	Saturated fatty acid content	12193
chr6	135000001	135200001	Saturated fatty acid content	12194
chr6	135000001	135200001	Saturated fatty acid content	12195
chr6	135000001	135200001	Saturated fatty acid to polyunsaturated fatty acid ratio	12196
chr6	135000001	135200001	Saturated fatty acid to polyunsaturated fatty acid ratio	12197
chr6	135000001	135200001	Saturated fatty acid to polyunsaturated fatty acid ratio	12198
chr6	135000001	135200001	Saturated fatty acid to polyunsaturated fatty acid ratio	12199
chr6	145300001	145700001	Coping behavior	12268
chr6	145300001	145700001	Backfat at tenth rib	12269
chr6	145300001	145700001	Average daily gain	12270
chr6	146800001	147000001	Intramuscular fat content	12284
chr6	146800001	147000001	Arachidonic acid content	12285
chr6	146800001	147000001	Linoleic acid content	12286
chr6	146800001	147000001	Linolenic acid content	12287
chr6	146800001	147000001	Monounsaturated fatty acid to polyunsaturated fatty acid ratio	12288
chr6	146800001	147000001	Monounsaturated fatty acid to saturated fatty acid ratio	12289
chr6	146800001	147000001	Palmitic acid content	12290
chr6	146800001	147000001	Polyunsaturated fatty acid content	12291
chr6	146800001	147000001	Saturated fatty acid content	12292
chr6	146800001	147000001	Stearic acid content	12293
chr6	146800001	147000001	Triglyceride level	12294
chr6	146800001	147000001	Triglyceride level	12295
chr6	146800001	147000001	Triglyceride level	12296
chr6	146800001	147000001	Triglyceride level	12297
chr6	146800001	147000001	Litter size	12298
chr6	146800001	147000001	Body weight	12299
chr6	150000001	150300001	Birth weight variability	12340
chr6	150000001	150300001	Hematocrit	12341
chr6	150000001	150300001	Mean corpuscular hemoglobin concentration	12342
chr6	150000001	150300001	Mean corpuscular volume	12343
chr6	157700001	157900001	Intramuscular fat content	12379
chr6	165500001	166300001	Loin muscle area	12403
chr6	165500001	166300001	Loin muscle area	12404
chr6	165500001	166300001	Cholesterol level	12405
chr6	165500001	166300001	Loin muscle area	12406
chr6	165500001	166300001	Loin muscle area	12407
chr6	165500001	166300001	Loin muscle area	12408
chr6	165500001	166300001	Loin muscle area	12409
chr6	165500001	166300001	Loin muscle area	12410
chr6	165500001	166300001	Loin muscle area	12411
chr6	165500001	166300001	Loin muscle area	12412
chr6	165500001	166300001	Loin muscle area	12413
chr6	165500001	166300001	Loin muscle area	12414
chr6	165500001	166300001	Loin muscle area	12415
chr6	165500001	166300001	Loin muscle area	12416
chr6	165500001	166300001	Loin muscle area	12417
chr6	165500001	166300001	Loin muscle area	12418
chr6	165500001	166300001	Loin muscle area	12419
chr6	165500001	166300001	Loin muscle area	12420
chr6	165500001	166300001	Loin muscle area	12421
chr6	165500001	166300001	Loin muscle area	12422
chr6	165500001	166300001	Loin muscle area	12423
chr6	165500001	166300001	Loin muscle area	12424
chr6	165500001	166300001	Loin muscle area	12425
chr6	165500001	166300001	Loin muscle area	12426
chr6	165500001	166300001	Loin muscle area	12427
chr6	165500001	166300001	Loin muscle area	12428
chr6	165500001	166300001	Loin muscle area	12429
chr6	165500001	166300001	Loin muscle area	12430
chr6	165500001	166300001	Loin muscle area	12431
chr6	165500001	166300001	Loin muscle area	12432
chr6	165500001	166300001	Loin muscle area	12433
chr6	165500001	166300001	Loin muscle area	12434
chr6	165500001	166300001	Loin muscle area	12435
chr6	165500001	166300001	Loin muscle area	12436
chr6	165500001	166300001	Loin muscle area	12437
chr6	165500001	166300001	Loin muscle area	12438
chr6	165500001	166300001	Loin muscle area	12439
chr6	165500001	166300001	Loin muscle area	12440
chr6	165500001	166300001	Loin muscle area	12441
chr6	165500001	166300001	Loin muscle area	12442
chr6	165500001	166300001	Loin muscle area	12443
chr6	165500001	166300001	Loin muscle area	12444
chr6	165500001	166300001	Loin muscle area	12445
chr6	165500001	166300001	Loin muscle area	12446
chr6	165500001	166300001	Loin muscle area	12447
chr6	165500001	166300001	Loin muscle area	12448
chr6	165500001	166300001	Loin muscle area	12449
chr6	165500001	166300001	Loin muscle area	12450
chr6	165500001	166300001	Loin muscle area	12451
chr6	165500001	166300001	Loin muscle area	12452
chr6	165500001	166300001	Loin muscle area	12453
chr6	165500001	166300001	Loin muscle area	12454
chr6	165500001	166300001	Loin muscle area	12455
chr6	165500001	166300001	Loin muscle area	12456
chr6	165500001	166300001	Loin muscle area	12457
chr6	165500001	166300001	Loin muscle area	12458
chr6	165500001	166300001	Loin muscle area	12459
chr6	165500001	166300001	Loin muscle area	12460
chr6	165500001	166300001	Loin muscle area	12461
chr6	165500001	166300001	Loin muscle area	12462
chr6	165500001	166300001	Loin muscle area	12463
chr6	165500001	166300001	Loin muscle area	12464
chr6	165500001	166300001	Loin muscle area	12465
chr6	165500001	166300001	Loin muscle area	12466
chr6	165500001	166300001	Loin muscle area	12467
chr6	165500001	166300001	Loin muscle area	12468
chr6	165500001	166300001	Loin muscle area	12469
chr6	165500001	166300001	Segmented neutrophil number	12470
chr6	165500001	166300001	Loin muscle area	12471
chr6	165500001	166300001	Loin muscle area	12472
chr6	165500001	166300001	Loin muscle area	12473
chr6	165500001	166300001	Loin muscle area	12474
chr6	165500001	166300001	Loin muscle area	12475
chr6	165500001	166300001	Loin muscle area	12476
chr6	165500001	166300001	Loin muscle area	12477
chr6	165500001	166300001	Loin muscle area	12478
chr6	165500001	166300001	Loin muscle area	12479
chr6	165500001	166300001	Loin muscle area	12480
chr6	165500001	166300001	Loin muscle area	12481
chr6	165500001	166300001	Loin muscle area	12482
chr6	165500001	166300001	Loin muscle area	12483
chr6	165500001	166300001	Loin muscle area	12484
chr6	165500001	166300001	Loin muscle area	12485
chr6	165500001	166300001	Loin muscle area	12486
chr6	165500001	166300001	Loin muscle area	12487
chr6	165500001	166300001	Loin muscle area	12488
chr6	165500001	166300001	Loin muscle area	12489
chr6	165500001	166300001	Loin muscle area	12490
chr6	165500001	166300001	Loin muscle area	12491
chr6	165500001	166300001	Loin muscle area	12492
chr6	165500001	166300001	Loin muscle area	12493
chr6	165500001	166300001	Loin muscle area	12494
chr6	165500001	166300001	Loin muscle area	12495
chr6	165500001	166300001	Loin muscle area	12496
chr6	165500001	166300001	Loin muscle area	12497
chr6	165500001	166300001	Loin muscle area	12498
chr6	165500001	166300001	Loin muscle area	12499
chr6	165500001	166300001	Loin muscle area	12500
chr6	165500001	166300001	Loin muscle area	12501
chr6	165500001	166300001	Loin muscle area	12502
chr6	165500001	166300001	Loin muscle area	12503
chr6	165500001	166300001	Loin muscle area	12504
chr6	165500001	166300001	Loin muscle area	12505
chr6	165500001	166300001	Loin muscle area	12506
chr6	165500001	166300001	Loin muscle area	12507
chr6	165500001	166300001	Loin muscle area	12508
chr6	165500001	166300001	Loin muscle area	12509
chr6	165500001	166300001	Loin muscle area	12510
chr6	165500001	166300001	Loin muscle area	12511
chr6	165500001	166300001	Loin muscle area	12512
chr6	165500001	166300001	Loin muscle area	12513
chr6	165500001	166300001	Loin muscle area	12514
chr6	165500001	166300001	Loin muscle area	12515
chr6	165500001	166300001	Loin muscle area	12516
chr6	165500001	166300001	Loin muscle area	12517
chr6	165500001	166300001	Loin muscle area	12518
chr6	165500001	166300001	Loin muscle area	12519
chr6	165500001	166300001	Loin muscle area	12520
chr6	168200001	168500001	Lean meat percentage	12584
chr6	168200001	168500001	Abdominal circumference	12585
chr6	168200001	168500001	Average daily gain	12586
chr6	168200001	168500001	Waist circumference	12587
chr6	168200001	168500001	Teat number	12588
chr6	168200001	168500001	Teat number	12589
chr7	2100001	2800001	Feed conversion ratio	12605
chr7	2100001	2800001	Number of visits to feeder per day	12606
chr7	2100001	2800001	Coping behavior	12607
chr7	2100001	2800001	PRRSV susceptibility	12603
chr7	2100001	2800001	Intramuscular fat content	12604
chr7	4700001	4900001	Coping behavior	12618
chr7	4700001	4900001	Coping behavior	12619
chr7	4700001	4900001	Coping behavior	12620
chr7	4700001	4900001	Muscle conductivity	12621
chr7	4700001	4900001	Muscle pH	12622
chr7	4700001	4900001	Cooking loss	12623
chr7	6900001	7200001	Coping behavior	12641
chr7	6900001	7200001	Lean meat percentage	12640
chr7	6900001	7200001	Carcass temperature	12642
chr7	7300001	7600001	Hemoglobin	12644
chr7	7300001	7600001	Average daily gain	12646
chr7	7300001	7600001	Feed conversion ratio	12647
chr7	7300001	7600001	Firmness	12648
chr7	7300001	7600001	Litter weight, total	12645
chr7	9100001	9800001	Teat number	12658
chr7	9100001	9800001	Polyunsaturated fatty acid to saturated fatty acid ratio	12659
chr7	9100001	9800001	Intramuscular fat content	12661
chr7	9100001	9800001	Body weight	12662
chr7	9100001	9800001	Average daily gain	12663
chr7	9100001	9800001	Reflectance value	12660
chr7	11100001	11400001	Body weight	12688
chr7	11100001	11400001	Corpus luteum number	12687
chr7	11100001	11400001	Ham weight	12673
chr7	11100001	11400001	Ham weight	12674
chr7	13700001	13900001	Body height	12723
chr7	13700001	13900001	Body height	12724
chr7	13700001	13900001	Loin muscle area	12725
chr7	13700001	13900001	Red blood cell count	12730
chr7	13700001	13900001	Red cell distribution width	12731
chr7	13700001	13900001	CD4-positive, CD8-positive leukocyte percentage	12732
chr7	13700001	13900001	Monocyte percentage	12733
chr7	13700001	13900001	Segmented neutrophil number	12734
chr7	13700001	13900001	White blood cell number	12735
chr7	13700001	13900001	Red cell distribution width	12726
chr7	13700001	13900001	PRRSV antibody titer	12727
chr7	13700001	13900001	Lymphocyte number	12728
chr7	13700001	13900001	Salmonella shedding status	12729
chr7	15500001	15700001	Mean corpuscular hemoglobin concentration	12757
chr7	15500001	15700001	Mean corpuscular hemoglobin concentration	12758
chr7	15500001	15700001	Head weight	12759
chr7	15500001	15700001	Lip thickness	12760
chr7	15500001	15700001	Mean corpuscular hemoglobin concentration	12762
chr7	15500001	15700001	Mean corpuscular hemoglobin concentration	12763
chr7	15500001	15700001	Mean corpuscular hemoglobin concentration	12764
chr7	15500001	15700001	Ovary weight	12761
chr7	19100001	19400001	Mean corpuscular hemoglobin concentration	13016
chr7	19100001	19400001	Head weight	13017
chr7	19100001	19400001	Daily feed intake	13018
chr7	19100001	19400001	Mean corpuscular hemoglobin concentration	13019
chr7	19100001	19400001	Daily feed intake	13020
chr7	19100001	19400001	Mean corpuscular hemoglobin concentration	13021
chr7	19100001	19400001	Mean corpuscular hemoglobin concentration	13022
chr7	19100001	19400001	Head weight	13023
chr7	19100001	19400001	Mean corpuscular hemoglobin concentration	13024
chr7	19100001	19400001	Coping behavior	13025
chr7	19100001	19400001	Mean corpuscular hemoglobin concentration	13026
chr7	19100001	19400001	Head weight	13027
chr7	19100001	19400001	Mean corpuscular hemoglobin concentration	13028
chr7	19100001	19400001	Head weight	13029
chr7	19100001	19400001	Daily feed intake	13030
chr7	19100001	19400001	Mean corpuscular hemoglobin concentration	13031
chr7	19100001	19400001	Mean corpuscular hemoglobin concentration	13032
chr7	19100001	19400001	Mean corpuscular hemoglobin concentration	13033
chr7	19100001	19400001	Mean corpuscular hemoglobin concentration	13034
chr7	22700001	23100001	Mean corpuscular volume	13150
chr7	22700001	23100001	Mean corpuscular volume	13151
chr7	22700001	23100001	Mean corpuscular volume	13152
chr7	22700001	23100001	Hematocrit	13153
chr7	22700001	23100001	Mean corpuscular volume	13154
chr7	22700001	23100001	Red blood cell count	13155
chr7	22700001	23100001	Head weight	13156
chr7	22700001	23100001	Lip thickness	13157
chr7	22700001	23100001	Lauric acid content	13158
chr7	22700001	23100001	Body height	13159
chr7	24400001	25100001	Hematocrit	13205
chr7	24400001	25100001	Mean corpuscular volume	13206
chr7	24400001	25100001	Red blood cell count	13207
chr7	24400001	25100001	Monocyte percentage	13208
chr7	24400001	25100001	Monocyte number	13209
chr7	24400001	25100001	PRRSV antibody titer	13210
chr7	24400001	25100001	PRRSV antibody titer	13211
chr7	24400001	25100001	PRRS viral load	13212
chr7	24400001	25100001	Hematocrit	13213
chr7	24400001	25100001	Mean corpuscular volume	13214
chr7	24400001	25100001	Red blood cell count	13215
chr7	24400001	25100001	Basophil percentage	13216
chr7	24400001	25100001	Hematocrit	13217
chr7	24400001	25100001	Mean corpuscular volume	13218
chr7	24400001	25100001	Red blood cell count	13219
chr7	24400001	25100001	Gestation length	13220
chr7	24400001	25100001	Meat color a*	13221
chr7	24400001	25100001	PRRSV antibody titer	13222
chr7	24400001	25100001	PRRSV antibody titer	13223
chr7	24400001	25100001	PRRSV antibody titer	13224
chr7	24400001	25100001	PRRS viral load	13225
chr7	24400001	25100001	Feed conversion ratio	13226
chr7	24400001	25100001	Facial morphology	13227
chr7	24400001	25100001	Carcass length	13228
chr7	24400001	25100001	Oleic acid content	13230
chr7	24400001	25100001	Mean corpuscular hemoglobin content	13231
chr7	43400001	43600001	Body mass index	14487
chr7	43400001	43600001	Carcass length	14488
chr7	43400001	43600001	Front leg conformation	14468
chr7	43400001	43600001	Hind leg conformation	14469
chr7	43400001	43600001	Backfat at last rib	14470
chr7	43400001	43600001	Backfat at rump	14471
chr7	43400001	43600001	Backfat between 3rd and 4th last ribs	14472
chr7	43400001	43600001	backfat between the last 3rd and 4th lumbar	14473
chr7	43400001	43600001	Backfat weight	14474
chr7	43400001	43600001	Shoulder subcutaneous fat thickness	14475
chr7	43400001	43600001	Linolenic acid content	14476
chr7	43400001	43600001	Monounsaturated fatty acid content	14477
chr7	43400001	43600001	Oleic acid content	14478
chr7	43400001	43600001	Unsaturated fatty acid content	14479
chr7	43400001	43600001	Meat color L*	14480
chr7	43400001	43600001	Feed conversion ratio	14481
chr7	43400001	43600001	Average daily gain	14482
chr7	43400001	43600001	Age at puberty	14483
chr7	78600001	79400001	skatole, laboratory	14907
chr7	78600001	79400001	Body length	14908
chr7	79700001	80100001	Dressing percentage	14910
chr7	85800001	86000001	Intramuscular fat content	14947
chr7	85800001	86000001	Intramuscular fat content	14948
chr7	85800001	86000001	Intramuscular fat content	14949
chr7	85800001	86000001	Intramuscular fat content	14950
chr7	85800001	86000001	Intramuscular fat content	14951
chr7	96800001	97000001	Right teat number	15084
chr7	96800001	97000001	Teat number	15085
chr7	96800001	97000001	Teat number	15086
chr7	96800001	97000001	Teat number	15087
chr7	96800001	97000001	Meat color L*	15088
chr7	96800001	97000001	Meat color L*	15089
chr7	96800001	97000001	Thoracic vertebra number	15090
chr7	109800001	110100001	Litter size	15396
chr7	110200001	110500001	Obesity index	15397
chr7	115000001	115600001	Cortisol level	15426
chr7	115000001	115600001	Chest width	15427
chr7	115000001	115600001	Backfat at tenth rib	15428
chr7	115000001	115600001	Monounsaturated fatty acid content	15429
chr7	115000001	115600001	Monounsaturated fatty acid to saturated fatty acid ratio	15430
chr7	115000001	115600001	Oleic acid content	15431
chr7	115000001	115600001	Chest width	15433
chr7	115000001	115600001	Cortisol level	15434
chr7	115000001	115600001	Cortisol level	15435
chr7	115000001	115600001	Adrenal gland weight	15436
chr7	115000001	115600001	Cortisol level	15437
chr7	115000001	115600001	Adrenal gland weight	15438
chr7	115000001	115600001	Cortisol level	15439
chr7	115000001	115600001	Cortisol level	15440
chr7	115000001	115600001	Average backfat thickness	15432
chr7	116000001	116200001	Litter size	15443
chr7	116000001	116200001	Linoleic acid content	15444
chr7	116000001	116200001	Cortisol level	15445
chr7	116000001	116200001	Intramuscular fat content	15446
chr7	116000001	116200001	Teat number	15447
chr7	116000001	116200001	Litter size	15448
chr7	116000001	116200001	Melanoma susceptibility	15449
chr7	116500001	117000001	Magnesium level	15460
chr7	116500001	117000001	Neutrophil count	15461
chr7	116500001	117000001	Teat number	15462
chr7	116500001	117000001	Teat number	15463
chr7	116500001	117000001	Left teat number	15464
chr7	116500001	117000001	HDL cholesterol	15455
chr7	116500001	117000001	Cortisol level	15459
chr7	116500001	117000001	Sperm abnormality rate	15453
chr7	116500001	117000001	Sperm motility	15454
chr7	117200001	117700001	Feed conversion ratio	15469
chr7	117200001	117700001	Daily feed intake	15470
chr7	117200001	117700001	Daily feed intake	15471
chr7	117200001	117700001	Intramuscular fat content	15472
chr7	117200001	117700001	Intramuscular fat content	15473
chr7	117200001	117700001	Teat number	15474
chr7	117200001	117700001	Days to 90 kg	15475
chr7	117200001	117700001	Intramuscular fat content	15476
chr7	117200001	117700001	Intramuscular fat content	15477
chr7	117200001	117700001	Intramuscular fat content	15478
chr7	117200001	117700001	Intramuscular fat content	15479
chr7	117200001	117700001	Sperm abnormality rate	15453
chr7	117200001	117700001	Sperm motility	15454
chr7	117800001	118000001	Backfat at mid-back	15481
chr7	117800001	118000001	Side fat thickness	15482
chr7	117800001	118000001	Average daily gain	15483
chr8	2600001	2900001	Gait score (hind)	15955
chr8	3600001	3900001	Oleic acid to stearic acid ratio	15962
chr8	3600001	3900001	Teat number, difference between sides	15963
chr8	3600001	3900001	Muscle pH	15959
chr8	3600001	3900001	Cryptorchidism	15961
chr8	4300001	5200001	Monocyte percentage	15971
chr8	4300001	5200001	Teat number	15965
chr8	4300001	5200001	Tetanus antibody titer	15966
chr8	4300001	5200001	Lymphocyte number	15967
chr8	4300001	5200001	Segmented neutrophil number	15968
chr8	4300001	5200001	Nonfunctional nipples	15969
chr8	4300001	5200001	Feed conversion ratio	15970
chr8	6000001	6400001	Spinal curvature	15978
chr8	7800001	8000001	Body height	15986
chr8	8900001	9200001	Corpus luteum number	15992
chr8	8900001	9200001	Estimated carcass lean content	15993
chr8	8900001	9200001	Hematin pigment content	15994
chr8	10700001	11300001	Front leg conformation	16003
chr8	10700001	11300001	Meat color score	16001
chr8	10700001	11300001	Corpus luteum number	16002
chr8	10700001	11300001	Corpus luteum number	16004
chr8	10700001	11300001	Loin and belly cut	16005
chr8	11500001	11900001	Average backfat thickness	16007
chr8	11500001	11900001	Loin muscle area	16008
chr8	11500001	11900001	Average daily gain	16009
chr8	11500001	11900001	Average daily gain	16010
chr8	11500001	11900001	Corpus luteum number	16006
chr8	12400001	12700001	Carcass length	16012
chr8	19400001	19700001	Body weight	16074
chr8	19400001	19700001	Loin muscle area	16075
chr8	19400001	19700001	Hind leg conformation	16076
chr8	19400001	19700001	Alkaline phosphatase activity	16071
chr8	19400001	19700001	Eicosadienoic acid content	16073
chr8	42000001	42600001	Litter size	16293
chr8	42000001	42600001	Mean corpuscular hemoglobin content	16294
chr8	42000001	42600001	Red blood cell count	16295
chr8	42000001	42600001	Palmitoleic acid content	16296
chr8	42000001	42600001	Hemoglobin	16297
chr8	43900001	44300001	Mean corpuscular hemoglobin content	16307
chr8	43900001	44300001	Mean corpuscular volume	16308
chr8	48400001	48700001	Muscle conductivity	16352
chr8	48400001	48700001	Muscle conductivity	16353
chr8	48400001	48700001	Mean corpuscular volume	16354
chr8	48400001	48700001	Muscle conductivity	16355
chr8	66300001	66600001	Red blood cell count	16465
chr8	66300001	66600001	Muscle conductivity	16466
chr8	66300001	66600001	Mean corpuscular volume	16467
chr8	66300001	66600001	Mean corpuscular volume	16468
chr8	66300001	66600001	Muscle conductivity	16469
chr8	72400001	72600001	Mean corpuscular volume	16537
chr8	72400001	72600001	Muscle conductivity	16538
chr8	72400001	72600001	Intramuscular fat content	16539
chr8	72400001	72600001	Red blood cell count	16531
chr8	74100001	74400001	Body mass index	16551
chr8	74100001	74400001	Loin muscle area	16546
chr8	83400001	83700001	Coping behavior	16663
chr8	83400001	83700001	Muscle conductivity	16664
chr8	83400001	83700001	Mean corpuscular volume	16665
chr8	125200001	125400001	Intramuscular fat content	17147
chr8	130700001	131100001	Palmitic acid content	17198
chr8	131900001	132300001	Teat number, difference between sides	17202
chr8	131900001	132300001	Chest width	17203
chr9	1600001	2000001	Plateletcrit	17327
chr9	2400001	2600001	Seminiferous tubule diameter	17334
chr9	2400001	2600001	Shear force	17335
chr9	4200001	4500001	Backfat at rump	17348
chr9	4200001	4500001	Hematocrit	17349
chr9	4200001	4500001	Hematocrit	17350
chr9	4200001	4500001	Hematocrit	17351
chr9	4200001	4500001	Gestation length	17347
chr9	4900001	5300001	Hematocrit	17357
chr9	4900001	5300001	Hematocrit	17358
chr9	4900001	5300001	Hematocrit	17359
chr9	4900001	5300001	Hematocrit	17364
chr9	4900001	5300001	Red blood cell count	17365
chr9	4900001	5300001	Average daily gain	17366
chr9	4900001	5300001	Front feet conformation	17360
chr9	4900001	5300001	Semimembranosus angle	17361
chr9	4900001	5300001	Intramuscular fat content	17362
chr9	4900001	5300001	Feed conversion ratio	17363
chr9	5700001	6100001	Hematocrit	17383
chr9	5700001	6100001	Red blood cell count	17384
chr9	5700001	6100001	Hematocrit	17385
chr9	5700001	6100001	Red blood cell count	17386
chr9	5700001	6100001	Hematocrit	17387
chr9	5700001	6100001	Red blood cell count	17388
chr9	5700001	6100001	Blood non-esterified fatty acid level	17389
chr9	5700001	6100001	Hematocrit	17390
chr9	5700001	6100001	Red blood cell count	17391
chr9	5700001	6100001	Sperm abnormality rate	17392
chr9	5700001	6100001	Sperm abnormality rate	17393
chr9	5700001	6100001	Hematocrit	17394
chr9	5700001	6100001	Red blood cell count	17395
chr9	5700001	6100001	Cooking loss	17396
chr9	6900001	7200001	Hematocrit	17463
chr9	6900001	7200001	Red blood cell count	17464
chr9	6900001	7200001	Hematocrit	17465
chr9	6900001	7200001	Red blood cell count	17466
chr9	6900001	7200001	Hematocrit	17467
chr9	6900001	7200001	Red blood cell count	17468
chr9	6900001	7200001	Hematocrit	17470
chr9	6900001	7200001	Red blood cell count	17471
chr9	6900001	7200001	Hematocrit	17472
chr9	6900001	7200001	Red blood cell count	17473
chr9	6900001	7200001	Muscle conductivity	17469
chr9	8200001	8600001	Litter size	17490
chr9	8200001	8600001	Lifetime number of offspring born alive	17486
chr9	8200001	8600001	Lifetime total number of offspring	17487
chr9	8200001	8600001	Removal parity	17488
chr9	9200001	9400001	Alkaline phosphatase activity	17498
chr9	9200001	9400001	Loin muscle depth	17499
chr9	9200001	9400001	Loin muscle width	17500
chr9	9200001	9400001	Skin percentage	17501
chr9	9200001	9400001	Shoulder subcutaneous fat thickness	17502
chr9	9200001	9400001	Muscle pH	17503
chr9	11300001	11800001	Litter size	17551
chr9	11300001	11800001	Palmitic acid to myristic acid ratio	17552
chr9	11300001	11800001	Meat color L*	17548
chr9	12200001	12600001	Backfat between 3rd and 4th last ribs	17563
chr9	12200001	12600001	Palmitic acid to myristic acid ratio	17564
chr9	12200001	12600001	Hematocrit	17565
chr9	12200001	12600001	Mean corpuscular hemoglobin concentration	17566
chr9	12200001	12600001	Mean corpuscular volume	17567
chr9	12200001	12600001	Myristic acid content	17568
chr9	12200001	12600001	Myristic acid content	17569
chr9	12200001	12600001	Head weight	17570
chr9	12200001	12600001	Gestation length	17560
chr9	12200001	12600001	Number of stillborn	17561
chr9	22900001	23200001	Hind leg conformation	17638
chr9	22900001	23200001	Arachidonic acid content	17635
chr9	25400001	25600001	Adrenal gland weight	17659
chr9	25400001	25600001	Intramuscular fat content	17660
chr9	25400001	25600001	Adrenal gland weight	17661
chr9	25400001	25600001	Adrenal gland weight	17662
chr9	25400001	25600001	Intramuscular fat content	17663
chr9	25400001	25600001	Adrenal gland weight	17664
chr9	25400001	25600001	Intramuscular fat content	17665
chr9	25400001	25600001	Intramuscular fat content	17666
chr9	25400001	25600001	Hind leg conformation	17667
chr9	25400001	25600001	Intramuscular fat content	17668
chr9	25400001	25600001	Intramuscular fat content	17669
chr9	25400001	25600001	Intramuscular fat content	17672
chr9	25400001	25600001	Head weight	17670
chr9	25400001	25600001	muscle protein percentage	17671
chr9	25700001	26100001	Backfat at tenth rib	17677
chr9	26200001	27200001	skatole, laboratory	17679
chr9	26200001	27200001	Intramuscular fat content	17680
chr9	26200001	27200001	Intramuscular fat content	17681
chr9	26200001	27200001	Age at puberty	17682
chr9	26200001	27200001	Lean meat weight	17683
chr9	39800001	40000001	Body length	17739
chr9	39800001	40000001	Heart weight	17737
chr9	63200001	63600001	Chest depth	17820
chr9	63200001	63600001	Shoulder weight	17819
chr9	63200001	63600001	Corpus luteum number	17821
chr9	66400001	66700001	Average glycolytic potential	17828
chr9	66400001	66700001	Average lactate	17829
chr9	66400001	66700001	Off-flavor score	17830
chr9	66400001	66700001	Meat color-L	17831
chr9	66400001	66700001	Muscle pH	17832
chr9	66400001	66700001	Percentage type IIa fibers	17833
chr9	120900001	121200001	Days to 100 kg	18074
chr9	131400001	131600001	Backfat between 3rd and 4th last ribs	18160
chr9	135400001	135700001	Meat color L*	18176
chr9	137500001	137800001	Days to 110 kg	18189
chr9	137500001	137800001	Days to 110 kg	18190
chr10	500001	900001	Monocyte percentage	18223
chr10	500001	900001	Body length	18224
chr10	3900001	4400001	Body weight	18246
chr10	3900001	4400001	Lean meat percentage	18245
chr10	5400001	5900001	Number of stillborn	18255
chr10	5400001	5900001	Lean meat percentage	18251
chr10	6500001	6700001	Bone mineral density	18261
chr10	6500001	6700001	Corpus luteum number	18260
chr10	9600001	10000001	Meat color score	18288
chr10	9600001	10000001	Body weight	18279
chr10	11000001	11300001	Feed conversion ratio	18300
chr10	11000001	11300001	Hemoglobin	18304
chr10	11000001	11300001	Hind leg conformation	18305
chr10	11000001	11300001	Sperm motility	18296
chr10	11000001	11300001	Sperm per ejaculate	18297
chr10	11000001	11300001	Sperm progressive motility	18298
chr10	11000001	11300001	Hematocrit	18299
chr10	11000001	11300001	Average backfat thickness	18302
chr10	11000001	11300001	Eicosapentaenoic acid content	18303
chr10	11000001	11300001	Lymphocyte number	18301
chr10	11700001	12100001	Scrotal/inguinal hernia	18309
chr10	11700001	12100001	Lymphocyte number	18301
chr10	12800001	13200001	Average daily gain	18313
chr10	15200001	15400001	Body weight	18316
chr10	17000001	17300001	Platelet count	18333
chr10	17000001	17300001	Platelet count	18335
chr10	17000001	17300001	Femur length	18334
chr10	17500001	18900001	Number of stillborn	18342
chr10	17500001	18900001	Number of stillborn	18346
chr10	17500001	18900001	Docosapentaenoic acid content	18343
chr10	17500001	18900001	Double-bond index	18344
chr10	17500001	18900001	Age at puberty	18347
chr10	17500001	18900001	Corpus luteum number	18339
chr10	17500001	18900001	Melanoma susceptibility	18345
chr10	17500001	18900001	Feed intake	18348
chr10	19000001	20400001	Eicosatrienoic acid content	18352
chr10	19000001	20400001	Muscle pH decline	18350
chr10	19000001	20400001	Body weight	18351
chr10	19000001	20400001	Feed intake	18348
chr10	20800001	21000001	Periweaning failure to thrive syndrome	18355
chr10	20800001	21000001	Periweaning failure to thrive syndrome	18356
chr10	22500001	23900001	Average daily gain	18361
chr10	22500001	23900001	Backfat at mid-back	18362
chr10	22500001	23900001	Loin muscle depth	18363
chr10	28200001	28400001	Total number born alive	18380
chr10	28200001	28400001	Cannon bone circumference	18379
chr10	29500001	29700001	Biceps brachii weight	18382
chr10	29500001	29700001	Ham weight	18381
chr10	40500001	40700001	Hind leg conformation	18428
chr10	40500001	40700001	Age at puberty	18429
chr10	42700001	43200001	Intramuscular fat content	18437
chr10	42700001	43200001	Cervical vertebra length	18436
chr10	43500001	44000001	Left teat number	18440
chr10	43500001	44000001	Intramuscular fat content	18441
chr10	44100001	45200001	skatole, laboratory	18445
chr10	44100001	45200001	Total number born alive	18442
chr10	44100001	45200001	Hemoglobin	18443
chr10	44100001	45200001	Average instron (star probe) force	18444
chr10	46200001	46400001	Loin muscle depth	18451
chr10	46200001	46400001	Eosinophil number	18452
chr10	46200001	46400001	PRRSV susceptibility	18449
chr10	46200001	46400001	Feed conversion ratio	18450
chr10	46900001	47600001	Left teat number	18458
chr10	46900001	47600001	PRRSV susceptibility	18449
chr10	46900001	47600001	Feed conversion ratio	18450
chr10	46900001	47600001	Juiciness score	18457
chr10	46900001	47600001	Mean corpuscular hemoglobin concentration	18459
chr10	48500001	48800001	Litter size	18473
chr10	49700001	50000001	Left teat number	18480
chr10	55500001	56000001	Litter size	18527
chr10	55500001	56000001	Teat number symmetry	18528
chr10	55500001	56000001	Abdominal circumference	18529
chr10	55500001	56000001	Tail weight	18526
chr10	59400001	59600001	Number of visits to feeder per day	18566
chr10	59400001	59600001	Average backfat thickness	18564
chr10	60400001	60600001	Number of mummified pigs	18572
chr10	60400001	60600001	Meat color OPTO	18571
chr10	60400001	60600001	Right teat number	18568
chr10	60400001	60600001	Teat number	18569
chr10	60400001	60600001	Teat number	18570
chr10	62100001	62300001	Umbilical hernia	18584
chr10	62100001	62300001	Lean meat percentage	18579
chr10	62100001	62300001	Average backfat thickness	18580
chr10	63800001	64300001	Feed intake per feeding	18590
chr10	63800001	64300001	Backfat between 3rd and 4th last ribs	18591
chr10	63800001	64300001	Gestation length	18589
chr10	64600001	64900001	Days to 110 kg	18594
chr10	64600001	64900001	Residual feed intake	18595
chr10	64600001	64900001	Loin muscle area	18596
chr10	64600001	64900001	Palmitoleic acid content	18597
chr10	65400001	65700001	Dressing percentage	18602
chr10	65400001	65700001	Arachidic acid content	18603
chr10	67000001	67300001	Coping behavior	18624
chr10	67000001	67300001	Coping behavior	18625
chr10	67000001	67300001	Coping behavior	18626
chr10	67000001	67300001	Coping behavior	18627
chr10	67000001	67300001	Coping behavior	18628
chr10	67000001	67300001	Coping behavior	18629
chr10	67000001	67300001	Coping behavior	18630
chr10	67000001	67300001	Coping behavior	18631
chr10	67000001	67300001	Coping behavior	18632
chr10	67000001	67300001	PRRSV susceptibility	18623
chr11	2300001	3200001	Calcium level	18665
chr11	2300001	3200001	Obesity index	18666
chr11	2300001	3200001	Fat androstenone level	18667
chr11	3800001	4100001	uterine horn length	18669
chr11	3800001	4100001	Cholesterol level	18671
chr11	3800001	4100001	HDL cholesterol	18672
chr11	4200001	5000001	Total number born alive	18674
chr11	4200001	5000001	Loin weight	18675
chr11	4200001	5000001	Litter weight, total	18676
chr11	4200001	5000001	Intramuscular fat content	18679
chr11	4200001	5000001	Fat weight (total)	18673
chr11	4200001	5000001	Oleic acid content	18677
chr11	4200001	5000001	Linoleic acid content	18678
chr11	4200001	5000001	Cholesterol level	18671
chr11	4200001	5000001	HDL cholesterol	18672
chr11	15900001	16200001	Backfat between 3rd and 4th last ribs	18756
chr11	15900001	16200001	Triglyceride level	18757
chr11	19500001	19800001	Litter size	18769
chr11	19500001	19800001	Litter size	18770
chr11	19500001	19800001	Litter size	18771
chr11	19500001	19800001	Body weight	18772
chr11	19500001	19800001	Average daily gain	18773
chr11	19500001	19800001	Intramuscular fat content	18768
chr11	19500001	19800001	Total number born alive	18774
chr11	20600001	22100001	Front leg conformation	18776
chr11	20600001	22100001	Front leg conformation	18777
chr11	20600001	22100001	Gait score (overall)	18778
chr11	20600001	22100001	Hind leg conformation	18779
chr11	20600001	22100001	Intramuscular fat content	18780
chr11	20600001	22100001	Meat color b*	18781
chr11	20600001	22100001	Backfat at tenth rib	18782
chr11	24500001	24700001	Feed conversion ratio	18806
chr11	24500001	24700001	CD4-positive, CD8-negative leukocyte percentage	18807
chr11	24500001	24700001	Gestation length	18808
chr11	24500001	24700001	Teat number	18809
chr11	25000001	25800001	Skin injury due to aggression	18816
chr11	25000001	25800001	Thoracolumbar vertebra number	18817
chr11	25000001	25800001	Gestation length	18818
chr11	25000001	25800001	Gestation length	18819
chr11	25000001	25800001	Gamma-linolenic acid to linoleic acid ratio	18820
chr11	25000001	25800001	Gestation length	18821
chr11	25000001	25800001	Gestation length	18823
chr11	25000001	25800001	Gestation length	18824
chr11	25000001	25800001	Number of non-viable fetuses	18825
chr11	25000001	25800001	Total number born alive	18822
chr11	25000001	25800001	Average daily gain	18814
chr11	25900001	26300001	Total number born alive	18822
chr11	25900001	26300001	Average daily gain	18826
chr11	67100001	67400001	Total number born alive	19141
chr11	67100001	67400001	Lean meat percentage	19142
chr11	77500001	77700001	Backfat at tenth rib	19226
chr12	1	300001	Palmitic acid to myristic acid ratio	19294
chr12	1	300001	Eicosadienoic acid to linoleic acid ratio	19295
chr12	1	300001	Average backfat thickness	19296
chr12	1	300001	Arachidonic acid content	19297
chr12	1	300001	Linoleic acid content	19298
chr12	1	300001	Linolenic acid content	19299
chr12	1	300001	Monounsaturated fatty acid content	19300
chr12	1	300001	Oleic acid content	19301
chr12	1	300001	Polyunsaturated fatty acid content	19302
chr12	1	300001	Stearic acid content	19303
chr12	1	300001	Vaccenic acid content	19304
chr12	1	300001	Myristic acid content	19305
chr12	1	300001	Palmitic acid to myristic acid ratio	19306
chr12	1	300001	Myristic acid content	19307
chr12	800001	1300001	Myristic acid content	19325
chr12	800001	1300001	Myristic acid content	19326
chr12	800001	1300001	Palmitic acid to myristic acid ratio	19327
chr12	800001	1300001	Myristic acid content	19328
chr12	800001	1300001	Intramuscular fat content	19329
chr12	800001	1300001	Arachidic acid content	19330
chr12	800001	1300001	Arachidonic acid content	19331
chr12	800001	1300001	cis-Vaccenic acid content	19332
chr12	800001	1300001	Dihomo-gamma-linolenic acid content	19333
chr12	800001	1300001	Myristic acid content	19334
chr12	800001	1300001	Palmitoleic acid content	19335
chr12	800001	1300001	Stearic acid content	19336
chr12	800001	1300001	Dressing percentage	19337
chr12	800001	1300001	Loin weight	19338
chr12	800001	1300001	Average backfat thickness	19339
chr12	800001	1300001	Myristic acid content	19340
chr12	800001	1300001	Meat color L*	19341
chr12	800001	1300001	Muscle pH	19342
chr12	800001	1300001	Muscle pH	19343
chr12	800001	1300001	Drip loss	19344
chr12	800001	1300001	Feed conversion ratio	19345
chr12	800001	1300001	Daily feed intake	19346
chr12	800001	1300001	Age at slaughter	19347
chr12	800001	1300001	Average daily gain	19348
chr12	800001	1300001	Age at puberty	19349
chr12	4500001	4700001	Teat number	19415
chr12	4500001	4700001	Pseudorabies susceptibility	19416
chr12	4500001	4700001	Feed intake	19418
chr12	4500001	4700001	Average daily gain	19417
chr12	5500001	5800001	Myristic acid content	19425
chr12	5500001	5800001	Juiciness score	19426
chr12	5500001	5800001	Teat number	19427
chr12	5500001	5800001	Teat number	19428
chr12	5500001	5800001	Myristic acid content	19429
chr12	6700001	7000001	Backfat between 3rd and 4th last ribs	19436
chr12	6700001	7000001	Litter size	19437
chr12	6700001	7000001	Total number born alive	19438
chr12	6700001	7000001	Sperm motility	19431
chr12	11000001	11300001	Front leg conformation	19503
chr12	11000001	11300001	Age at puberty	19504
chr12	11000001	11300001	Days to 100 kg	19505
chr12	11000001	11300001	Days to 100 kg	19506
chr12	11000001	11300001	Days to 100 kg	19507
chr12	11000001	11300001	Days to 100 kg	19508
chr12	11000001	11300001	Removal parity	19502
chr12	11000001	11300001	Average backfat thickness	19497
chr12	11500001	12300001	Days to 100 kg	19511
chr12	11500001	12300001	Bone mineral density	19515
chr12	11500001	12300001	Average chain length	19516
chr12	11500001	12300001	Small intestine length	19512
chr12	11500001	12300001	Body weight	19513
chr12	11500001	12300001	Removal parity	19514
chr12	11500001	12300001	Triglyceride level	19517
chr12	16300001	16500001	Hematocrit	19566
chr12	16300001	16500001	Red blood cell count	19567
chr12	16300001	16500001	Hematocrit	19568
chr12	16300001	16500001	Red blood cell count	19569
chr12	16300001	16500001	Hematocrit	19570
chr12	16300001	16500001	Red blood cell count	19571
chr12	16300001	16500001	Fat-cuts percentage	19558
chr12	16300001	16500001	Meat to fat ratio	19559
chr12	16300001	16500001	Average backfat thickness	19560
chr12	16300001	16500001	Subcutanous fat area	19561
chr12	17300001	17500001	Hematocrit	19610
chr12	17300001	17500001	Red blood cell count	19611
chr12	17300001	17500001	Hematocrit	19612
chr12	17300001	17500001	Red blood cell count	19613
chr12	17300001	17500001	Antibody response to Brucella suis	19615
chr12	17300001	17500001	Hematocrit	19616
chr12	17300001	17500001	Red blood cell count	19617
chr12	17300001	17500001	White blood cell number	19614
chr12	17800001	18100001	Feed conversion ratio	19623
chr12	17800001	18100001	Feed conversion ratio	19635
chr12	17800001	18100001	Feed conversion ratio	19636
chr12	17800001	18100001	Palmitoleic acid content	19622
chr12	17800001	18100001	Dressing percentage	19624
chr12	17800001	18100001	Fat-cuts percentage	19625
chr12	17800001	18100001	Lean meat percentage	19626
chr12	17800001	18100001	Loin muscle depth	19627
chr12	17800001	18100001	Loin muscle width	19628
chr12	17800001	18100001	Meat to fat ratio	19629
chr12	17800001	18100001	Average backfat thickness	19630
chr12	17800001	18100001	backfat above muscle dorsi	19631
chr12	17800001	18100001	Backfat at rump	19632
chr12	17800001	18100001	Backfat between 6th and 7th ribs	19633
chr12	17800001	18100001	Shoulder subcutaneous fat thickness	19634
chr12	20900001	21700001	Subcutaneous fat thickness	19654
chr12	20900001	21700001	Hematocrit	19655
chr12	20900001	21700001	Hemoglobin	19656
chr12	20900001	21700001	Red blood cell count	19657
chr12	20900001	21700001	Number of stillborn	19652
chr12	20900001	21700001	Reproductive tract weight	19653
chr12	20900001	21700001	Muscle pH	19651
chr12	24600001	24800001	Muscle moisture percentage	19672
chr12	24600001	24800001	Red cell distribution width	19673
chr12	24600001	24800001	Teat number	19674
chr12	24600001	24800001	Muscle pH	19671
chr12	24600001	24800001	Saturated fatty acid content	19669
chr12	24900001	25600001	Thoracolumbar vertebra number	19677
chr12	24900001	25600001	Intramuscular fat content	19678
chr12	24900001	25600001	Red cell distribution width	19679
chr12	24900001	25600001	Conformation score	19680
chr12	24900001	25600001	Muscle pH decline	19675
chr12	24900001	25600001	Saturated fatty acid content	19669
chr12	26300001	26800001	Loin muscle depth	19690
chr12	26300001	26800001	Number of visits to feeder per day	19691
chr12	26300001	26800001	Teat number	19692
chr12	26300001	26800001	Teat number	19693
chr12	26300001	26800001	Teat number	19695
chr12	26300001	26800001	Coping behavior	19696
chr12	26300001	26800001	Coping behavior	19697
chr12	26300001	26800001	Carcass temperature	19694
chr12	26300001	26800001	PRRS viral load	19686
chr12	34000001	34200001	Maternal infanticide	19760
chr12	34000001	34200001	Number of visits to feeder per day	19761
chr12	34300001	34500001	Number of visits to feeder per day	19763
chr12	34300001	34500001	Obesity index	19764
chr12	49400001	49600001	Thoracic vertebra number	19932
chr12	49400001	49600001	Thoracolumbar vertebra number	19933
chr12	49400001	49600001	Marbling	19934
chr12	49400001	49600001	Body weight	19930
chr12	51000001	51600001	Coping behavior	19997
chr12	51000001	51600001	Coping behavior	19998
chr12	51000001	51600001	Coping behavior	19999
chr12	51000001	51600001	Coping behavior	20000
chr12	51000001	51600001	Coping behavior	20001
chr12	51000001	51600001	Coping behavior	20002
chr12	51000001	51600001	Coping behavior	20003
chr12	51000001	51600001	Coping behavior	20004
chr12	51000001	51600001	Coping behavior	20005
chr12	51000001	51600001	Red blood cell count	20006
chr12	51000001	51600001	Intramuscular fat content	20007
chr12	51000001	51600001	Coping behavior	20008
chr12	51000001	51600001	Body weight	20009
chr12	51000001	51600001	Teat number	20010
chr12	51000001	51600001	Average feeding rate	20011
chr12	51000001	51600001	Average feeding rate	20012
chr12	51000001	51600001	Time in feeder per day	20013
chr12	51000001	51600001	Coping behavior	20014
chr12	51000001	51600001	Coping behavior	20015
chr12	51000001	51600001	Coping behavior	20016
chr12	51000001	51600001	Coping behavior	20017
chr12	51000001	51600001	Coping behavior	20018
chr12	51000001	51600001	Coping behavior	20019
chr12	51000001	51600001	Coping behavior	20020
chr12	51000001	51600001	Coping behavior	20021
chr12	51000001	51600001	Coping behavior	20022
chr12	51000001	51600001	Coping behavior	20023
chr12	51000001	51600001	Coping behavior	20024
chr12	51000001	51600001	Coping behavior	20025
chr12	51000001	51600001	Coping behavior	20026
chr12	51000001	51600001	Coping behavior	20027
chr12	51000001	51600001	Coping behavior	20028
chr12	51000001	51600001	Coping behavior	20029
chr12	51000001	51600001	Teat number	20030
chr12	51000001	51600001	Teat number	20031
chr12	51000001	51600001	Teat number	20032
chr12	55100001	55400001	Arachidonic acid to dihomo-gamma-linolenic acid ratio	20325
chr12	55100001	55400001	Loin muscle area	20326
chr12	55100001	55400001	Muscle moisture percentage	20327
chr12	55100001	55400001	Muscle moisture percentage	20328
chr12	55100001	55400001	Muscle moisture percentage	20329
chr12	55100001	55400001	Muscle moisture percentage	20330
chr12	55100001	55400001	Intramuscular fat content	20331
chr12	55100001	55400001	Marbling	20332
chr12	55100001	55400001	Marbling	20333
chr12	55100001	55400001	Meat color a*	20334
chr12	55100001	55400001	Meat color a*	20335
chr12	55100001	55400001	Meat color a*	20336
chr12	55100001	55400001	Meat color a*	20337
chr12	55100001	55400001	Meat color L*	20338
chr12	55100001	55400001	Meat color L*	20339
chr12	55100001	55400001	Meat color L*	20340
chr12	55100001	55400001	Meat color L*	20341
chr12	55100001	55400001	Arachidonic acid to eicosadienoic acid ratio	20342
chr12	55100001	55400001	Hind leg weight	20343
chr12	55100001	55400001	Loin muscle area	20344
chr12	55100001	55400001	Loin weight	20345
chr12	55100001	55400001	Loin weight	20346
chr12	55100001	55400001	Meat color b*	20347
chr12	55100001	55400001	Meat color-b	20348
chr12	55100001	55400001	Meat color-b	20349
chr12	55100001	55400001	Cooking loss	20350
chr12	55100001	55400001	Drip loss	20351
chr12	55100001	55400001	Shear force	20352
chr12	55100001	55400001	Shear force	20353
chr12	55100001	55400001	Intramuscular fat content	20354
chr12	55100001	55400001	Marbling	20355
chr12	55100001	55400001	Marbling	20356
chr12	55100001	55400001	Meat color a*	20357
chr12	55100001	55400001	Meat color b*	20358
chr12	55100001	55400001	Cooking loss	20359
chr12	55100001	55400001	Cooking loss	20360
chr12	55100001	55400001	Cooking loss	20361
chr12	55100001	55400001	Cooking loss	20362
chr12	56600001	56900001	Fatty acid thrombogenic index	20390
chr12	56600001	56900001	Saturated fatty acid content	20391
chr12	56600001	56900001	Fatty acid thrombogenic index	20392
chr12	56600001	56900001	Saturated fatty acid content	20393
chr12	56600001	56900001	Loin muscle area	20394
chr12	56600001	56900001	Average daily gain	20396
chr12	56600001	56900001	Days to 100 kg	20397
chr12	56600001	56900001	Intramuscular fat content	20398
chr12	56600001	56900001	Marbling	20399
chr12	56600001	56900001	Muscle pH	20400
chr12	56600001	56900001	Total number born alive	20389
chr12	56600001	56900001	Bone mineral content	20395
chr12	57100001	57500001	Feed intake per feeding	20408
chr12	57100001	57500001	Time in feeder per visit	20409
chr12	57100001	57500001	Arachidonic acid to eicosadienoic acid ratio	20421
chr12	57100001	57500001	Intramuscular fat content	20422
chr12	57100001	57500001	Intramuscular fat content	20423
chr12	57100001	57500001	Intramuscular fat content	20424
chr12	57100001	57500001	Bone percentage	20411
chr12	57100001	57500001	Carcass length	20412
chr12	57100001	57500001	Carcass length	20413
chr12	57100001	57500001	Carcass length	20414
chr12	57100001	57500001	Abdominal fat percentage	20415
chr12	57100001	57500001	Backfat between 6th and 7th ribs	20416
chr12	57100001	57500001	Intramuscular fat content	20417
chr12	57100001	57500001	Marbling	20418
chr12	57100001	57500001	Marbling	20419
chr12	57100001	57500001	Total number born alive	20389
chr12	57100001	57500001	Bone mineral content	20395
chr12	57100001	57500001	Bone mineral density	20410
chr12	57100001	57500001	Fat weight (total)	20420
chr12	59500001	59800001	Feed intake per feeding	20489
chr12	59500001	59800001	Time in feeder per visit	20490
chr12	59500001	59800001	Teat number	20488
chr13	6600001	6900001	Intramuscular fat content	20564
chr13	6600001	6900001	Mean corpuscular volume	20562
chr13	6600001	6900001	Loin muscle depth	20563
chr13	7100001	7300001	Average backfat thickness	20566
chr13	7100001	7300001	Total number born alive	20565
chr13	8900001	9200001	Leptospirosus susceptibility	20573
chr13	9500001	9800001	Palmitic acid content	20574
chr13	10300001	11200001	Teat number	20578
chr13	10300001	11200001	Coping behavior	20581
chr13	10300001	11200001	Coping behavior	20582
chr13	10300001	11200001	Coping behavior	20583
chr13	10300001	11200001	Time in feeder per day	20584
chr13	10300001	11200001	Gait score (hind)	20585
chr13	10300001	11200001	skatole, sensory panel	20586
chr13	10300001	11200001	Feed intake	20587
chr13	10300001	11200001	Salmonella count in liver	20579
chr13	10300001	11200001	Total number born alive	20580
chr13	11500001	11800001	Rump circumference	20617
chr13	11500001	11800001	Rump circumference	20618
chr13	11500001	11800001	Rump circumference	20619
chr13	11500001	11800001	Rump circumference	20620
chr13	11500001	11800001	Rump circumference	20621
chr13	11500001	11800001	Rump circumference	20622
chr13	11500001	11800001	Rump circumference	20623
chr13	11500001	11800001	Rump circumference	20624
chr13	11500001	11800001	Rump circumference	20625
chr13	11500001	11800001	Rump circumference	20626
chr13	11500001	11800001	Rump circumference	20627
chr13	11500001	11800001	Rump circumference	20628
chr13	11500001	11800001	Rump circumference	20629
chr13	11500001	11800001	Rump circumference	20630
chr13	11500001	11800001	Rump circumference	20631
chr13	11500001	11800001	Rump circumference	20632
chr13	11500001	11800001	Rump circumference	20633
chr13	11500001	11800001	Rump circumference	20634
chr13	11500001	11800001	Rump circumference	20635
chr13	11500001	11800001	Rump circumference	20636
chr13	11500001	11800001	Rump circumference	20637
chr13	11500001	11800001	Rump circumference	20638
chr13	11500001	11800001	Rump circumference	20639
chr13	11500001	11800001	Rump circumference	20640
chr13	11500001	11800001	Rump circumference	20641
chr13	11500001	11800001	Rump circumference	20642
chr13	11500001	11800001	Rump circumference	20643
chr13	11500001	11800001	Rump circumference	20644
chr13	11500001	11800001	Total number born alive	20645
chr13	11500001	11800001	Total number born alive	20646
chr13	11500001	11800001	Total number born alive	20647
chr13	11500001	11800001	Total number born alive	20648
chr13	11500001	11800001	Total number born alive	20649
chr13	11500001	11800001	Total number born alive	20650
chr13	11500001	11800001	Total number born alive	20651
chr13	11500001	11800001	Total number born alive	20652
chr13	11500001	11800001	Total number born alive	20653
chr13	11500001	11800001	Total number born alive	20654
chr13	11500001	11800001	Total number born alive	20580
chr13	11500001	11800001	Sperm abnormality rate	20589
chr13	12600001	12900001	Front leg conformation	20659
chr13	13500001	13900001	Litter size	20664
chr13	13500001	13900001	Bone mineral content	20663
chr13	13500001	13900001	Average backfat thickness	20665
chr13	13500001	13900001	Body weight	20661
chr13	14100001	14300001	Feed conversion ratio	20666
chr13	14100001	14300001	Intramuscular fat content	20667
chr13	14100001	14300001	Intramuscular fat content	20668
chr13	14100001	14300001	Intramuscular fat content	20669
chr13	14100001	14300001	Bone mineral content	20663
chr13	14100001	14300001	Average backfat thickness	20665
chr13	14100001	14300001	Body weight	20661
chr13	17800001	18000001	Intramuscular fat content	20697
chr13	17800001	18000001	Birth weight variability	20698
chr13	17800001	18000001	Average backfat thickness	20694
chr13	17800001	18000001	Backfat at last rib	20695
chr13	17800001	18000001	Backfat between 6th and 7th ribs	20696
chr13	18100001	18400001	Average backfat thickness	20694
chr13	18100001	18400001	Backfat at last rib	20695
chr13	18100001	18400001	Backfat between 6th and 7th ribs	20696
chr13	19000001	19200001	Meat color score	20699
chr13	25300001	25700001	Sperm abnormality rate	20744
chr13	25300001	25700001	Calcium to phosphorus ratio	20745
chr13	25300001	25700001	Sperm abnormality rate	20746
[truncated: 554 more rows]
