# Supplementary material for: Pangenome Reveals Gene Content Variations and Structural Variants Contributing to Pig Characteristics
Source: Genomics Proteomics Bioinformatics. 2024 Nov 13;22(6):qzae081. doi: 10.1093/gpbjnl/qzae081 (PMC12017589; doi:10.1093/gpbjnl/qzae081)
Supplement: qzae081_Supplementary_Data [file qzae081_supplementary_data.zip › Table S13.xlsx]

## Sheet: Table S13
Table S13 1005 QTLs overlapped with the genes influenced by SVs
Trait	QTL_ID
Anatomy	10399
Anatomy	10404
Anatomy	10423
Anatomy	10634
Anatomy	10774
Anatomy	11040
Anatomy	11041
Anatomy	12253
Anatomy	12610
Anatomy	12640
Anatomy	12673
Anatomy	12674
Anatomy	1288
Anatomy	12982
Anatomy	12983
Anatomy	14190
Anatomy	14429
Anatomy	14527
Anatomy	14706
Anatomy	14886
Anatomy	15000
Anatomy	15423
Anatomy	15484
Anatomy	15493
Anatomy	15494
Anatomy	15495
Anatomy	16005
Anatomy	16164
Anatomy	16225
Anatomy	16234
Anatomy	16546
Anatomy	16935
Anatomy	16949
Anatomy	16966
Anatomy	16978
Anatomy	16979
Anatomy	17592
Anatomy	17683
Anatomy	17737
Anatomy	18049
Anatomy	18179
Anatomy	18231
Anatomy	18515
Anatomy	18579
Anatomy	18586
Anatomy	18686
Anatomy	18725
Anatomy	20539
Anatomy	20552
Anatomy	20557
Anatomy	20987
Anatomy	2127
Anatomy	2131
Anatomy	22146
Anatomy	22147
Anatomy	2235
Anatomy	2267
Anatomy	2311
Anatomy	2378
Anatomy	2379
Anatomy	25185
Anatomy	28032
Anatomy	28388
Anatomy	29583
Anatomy	29783
Anatomy	29825
Anatomy	30150
Anatomy	30151
Anatomy	30325
Anatomy	3147
Anatomy	319
Anatomy	346
Anatomy	3474
Anatomy	3475
Anatomy	4000
Anatomy	4011
Anatomy	4579
Anatomy	4580
Anatomy	4581
Anatomy	4716
Anatomy	6779
Anatomy	7756
Anatomy	7763
Anatomy	8206
Anatomy	8326
Anatomy	8327
Anatomy	8328
Anatomy	8375
Anatomy	8376
Anatomy	8463
Anatomy	9120
Anatomy	9159
Anatomy	9170
Anatomy	9584
Behavioral	18178
Behavioral	20990
Behavioral	979
Blood parameters	10102
Blood parameters	12226
Blood parameters	12625
Blood parameters	12626
Blood parameters	14515
Blood parameters	14516
Blood parameters	14717
Blood parameters	15385
Blood parameters	15386
Blood parameters	15387
Blood parameters	15455
Blood parameters	15508
Blood parameters	16013
Blood parameters	16182
Blood parameters	16297
Blood parameters	16307
Blood parameters	16308
Blood parameters	16531
Blood parameters	16630
Blood parameters	16631
Blood parameters	16665
Blood parameters	16792
Blood parameters	17020
Blood parameters	17321
Blood parameters	17327
Blood parameters	18020
Blood parameters	18048
Blood parameters	18096
Blood parameters	18103
Blood parameters	18299
Blood parameters	18390
Blood parameters	18391
Blood parameters	18399
Blood parameters	18671
Blood parameters	18672
Blood parameters	189
Blood parameters	190
Blood parameters	19645
Blood parameters	19838
Blood parameters	21087
Blood parameters	21114
Blood parameters	21115
Blood parameters	21253
Blood parameters	21254
Blood parameters	21255
Blood parameters	21300
Blood parameters	2534
Blood parameters	2588
Blood parameters	2589
Blood parameters	2590
Blood parameters	26963
Blood parameters	26964
Blood parameters	26965
Blood parameters	26966
Blood parameters	28830
Blood parameters	29764
Blood parameters	29788
Blood parameters	29836
Blood parameters	29837
Blood parameters	29875
Blood parameters	29876
Blood parameters	30039
Blood parameters	30040
Blood parameters	30112
Blood parameters	30113
Blood parameters	30287
Blood parameters	3121
Blood parameters	3420
Blood parameters	349
Blood parameters	4038
Blood parameters	4039
Blood parameters	4946
Blood parameters	4984
Blood parameters	54
Blood parameters	7459
Blood parameters	7460
Blood parameters	8291
Blood parameters	9119
Blood parameters	9580
Blood parameters	9581
Chemistry	11021
Chemistry	15496
Chemistry	16124
Chemistry	16860
Chemistry	2269
Chemistry	2295
Chemistry	2326
Chemistry	27396
Chemistry	30087
Chemistry	30166
Chemistry	30233
Chemistry	4041
Chemistry	9763
Chemistry	9764
Coat characteristics	16566
Conductivity & Impedance	18067
Conductivity & Impedance	27368
Conductivity & Impedance	27407
Conductivity & Impedance	28608
Conductivity & Impedance	30044
Conductivity & Impedance	30290
Conductivity & Impedance	4556
Conductivity & Impedance	906
Conformation	1127
Conformation	12023
Conformation	14188
Conformation	14189
Conformation	14468
Conformation	14469
Conformation	14526
Conformation	15013
Conformation	15014
Conformation	15015
Conformation	15016
Conformation	15017
Conformation	15955
Conformation	16224
Conformation	16242
Conformation	17583
Conformation	18405
Conformation	19805
Conformation	22145
Conformation	22379
Conformation	2348
Conformation	2368
Conformation	2369
Conformation	2370
Conformation	2371
Conformation	2372
Conformation	2373
Conformation	2374
Conformation	2375
Conformation	2509
Conformation	2511
Conformation	2512
Conformation	2513
Conformation	7907
Conformation	8462
Conformation	8859
Conformation	9930
Conformation	9931
Conformation	9972
Conformation	9973
Defects	10719
Defects	11827
Defects	14700
Defects	15018
Defects	16186
Defects	16187
Defects	16261
Defects	16751
Defects	1771
Defects	19807
Defects	20967
Defects	20978
Defects	20991
Defects	20992
Defects	21103
Defects	21104
Defects	27009
Defects	27715
Defects	28594
Defects	4180
Defects	4181
Defects	4672
Defects	9587
Digestive organ	16165
Digestive organ	20553
Disease susceptibility	10372
Disease susceptibility	12603
Disease susceptibility	14380
Disease susceptibility	15410
Disease susceptibility	16419
Disease susceptibility	17783
Disease susceptibility	17875
Disease susceptibility	17928
Disease susceptibility	17971
Disease susceptibility	17972
Disease susceptibility	18345
Disease susceptibility	18449
Disease susceptibility	18623
Disease susceptibility	18661
Disease susceptibility	2411
Disease susceptibility	26967
Disease susceptibility	27606
Disease susceptibility	297
Disease susceptibility	29703
Disease susceptibility	30165
Disease susceptibility	6249
Disease susceptibility	6892
Disease susceptibility	7964
Disease susceptibility	8072
Disease susceptibility	8093
Disease susceptibility	9365
Disease susceptibility	9896
Fatness	10152
Fatness	10770
Fatness	11076
Fatness	11082
Fatness	11549
Fatness	11551
Fatness	11926
Fatness	12248
Fatness	12254
Fatness	12604
Fatness	12669
Fatness	1289
Fatness	12984
Fatness	12985
Fatness	14430
Fatness	14431
Fatness	14432
Fatness	14433
Fatness	14457
Fatness	14458
Fatness	14470
Fatness	14471
Fatness	14472
Fatness	14473
Fatness	14474
Fatness	14475
Fatness	14530
Fatness	14531
Fatness	14532
Fatness	14533
Fatness	14534
Fatness	14535
Fatness	14882
Fatness	14883
Fatness	15001
Fatness	15383
Fatness	15481
Fatness	15482
Fatness	15497
Fatness	15498
Fatness	15499
Fatness	15500
Fatness	16207
Fatness	16215
Fatness	16993
Fatness	17685
Fatness	17760
Fatness	17772
Fatness	17778
Fatness	18160
Fatness	18180
Fatness	18516
Fatness	18564
Fatness	18580
Fatness	18673
Fatness	18728
Fatness	18768
Fatness	1886
Fatness	1951
Fatness	1952
Fatness	1953
Fatness	1972
Fatness	20398
Fatness	20399
Fatness	20800
Fatness	21706
Fatness	21707
Fatness	21757
Fatness	21831
Fatness	21861
Fatness	2236
Fatness	2312
Fatness	2313
Fatness	23198
Fatness	23199
Fatness	254
Fatness	27198
Fatness	27322
Fatness	27323
Fatness	27906
Fatness	28343
Fatness	29224
Fatness	29381
Fatness	29385
Fatness	30152
Fatness	30153
Fatness	30172
Fatness	30288
Fatness	31
Fatness	3158
Fatness	3214
Fatness	3449
Fatness	3476
Fatness	3477
Fatness	3478
Fatness	3479
Fatness	3480
Fatness	3481
Fatness	3482
Fatness	3483
Fatness	3484
Fatness	3485
Fatness	3999
Fatness	4012
Fatness	4013
Fatness	4014
Fatness	4015
Fatness	4164
Fatness	4388
Fatness	4389
Fatness	4390
Fatness	4391
Fatness	4554
Fatness	4555
Fatness	4673
Fatness	5565
Fatness	563
Fatness	7901
Fatness	7902
Fatness	8134
Fatness	8329
Fatness	8330
Fatness	8331
Fatness	8377
Fatness	8378
Fatness	8411
Fatness	9606
Fatty acid content	10565
Fatty acid content	14476
Fatty acid content	14477
Fatty acid content	14478
Fatty acid content	14479
Fatty acid content	14528
Fatty acid content	14529
Fatty acid content	14692
Fatty acid content	14995
Fatty acid content	14996
Fatty acid content	16553
Fatty acid content	16980
Fatty acid content	18431
Fatty acid content	18677
Fatty acid content	18678
Fatty acid content	20835
Fatty acid content	21088
Fatty acid content	21815
Fatty acid content	21816
Fatty acid content	2383
Fatty acid content	27129
Fatty acid content	27130
Fatty acid content	27131
Fatty acid content	27132
Fatty acid content	27199
Fatty acid content	27200
Fatty acid content	27201
Fatty acid content	27202
Fatty acid content	27324
Fatty acid content	27325
Fatty acid content	27326
Fatty acid content	27327
Fatty acid content	27328
Fatty acid content	27329
Fatty acid content	27330
Fatty acid content	27331
Fatty acid content	27332
Fatty acid content	27333
Fatty acid content	27334
Fatty acid content	27335
Fatty acid content	27336
Fatty acid content	27337
Fatty acid content	27338
Fatty acid content	27339
Fatty acid content	27340
Fatty acid content	27341
Fatty acid content	27342
Fatty acid content	27343
Fatty acid content	27344
Fatty acid content	27345
Fatty acid content	27346
Fatty acid content	27347
Fatty acid content	27348
Fatty acid content	27349
Fatty acid content	27350
Fatty acid content	27607
Fatty acid content	29337
Fatty acid content	30154
Fatty acid content	30155
Fatty acid content	30156
Fatty acid content	30157
Fatty acid content	30158
Fatty acid content	30159
Fatty acid content	30160
Fatty acid content	30161
Fatty acid content	30175
Fatty acid content	8191
Fatty acid content	8352
Fatty acid content	8353
Fatty acid content	8354
Fatty acid content	8951
Fatty acid content	8979
Fatty acid content	8980
Fatty acid content	9024
Fatty acid content	9029
Feed conversion	14481
Feed conversion	14517
Feed conversion	18450
Feed conversion	18833
Feed intake	12782
Feed intake	18685
Feed intake	1878
Feed intake	18834
Feed intake	1920
Feed intake	1989
Feed intake	1993
Feed intake	22533
Feed intake	27362
Feed intake	29983
Feed intake	6780
Flavor	10804
Flavor	10805
Flavor	18457
Flavor	3411
Flavor	4582
Growth	10168
Growth	10249
Growth	10635
Growth	11080
Growth	11081
Growth	11083
Growth	11874
Growth	11997
Growth	14374
Growth	14375
Growth	14376
Growth	14482
Growth	1484
Growth	1523
Growth	15309
Growth	15483
Growth	16208
Growth	16243
Growth	16969
Growth	17740
Growth	18151
Growth	18182
Growth	18279
Growth	18722
Growth	1879
Growth	18814
Growth	18826
Growth	18832
Growth	1887
Growth	1921
Growth	1922
Growth	1923
Growth	19417
Growth	19666
Growth	1990
Growth	19930
Growth	1994
Growth	20395
Growth	21762
Growth	21766
Growth	21767
Growth	21862
Growth	21921
Growth	21935
Growth	2424
Growth	2490
Growth	27367
Growth	2743
Growth	27493
Growth	27850
Growth	28591
Growth	28605
Growth	29647
Growth	30017
Growth	30029
Growth	30149
Growth	30162
Growth	30163
Growth	3148
Growth	329
Growth	330
Growth	4135
Growth	4585
Growth	4674
Growth	4764
Growth	8332
Growth	8379
Growth	8380
Growth	8950
Growth	9364
Growth	9442
Immune capacity	11084
Immune capacity	14518
Immune capacity	18301
Immune capacity	21911
Immune capacity	22037
Immune capacity	22384
Immune capacity	22385
Immune capacity	2376
Immune capacity	2377
Immune capacity	27357
Immune capacity	29877
Immune capacity	6769
Lifetime production	10054
Lifetime production	17488
Lifetime production	18070
Lifetime production	22170
Lifetime production	29417
Litter traits	10056
Litter traits	10057
Litter traits	10617
Litter traits	10722
Litter traits	10795
Litter traits	11060
Litter traits	11601
Litter traits	12024
Litter traits	12231
Litter traits	12232
Litter traits	12247
Litter traits	1225
Litter traits	12304
Litter traits	12645
Litter traits	15002
Litter traits	16083
Litter traits	16269
Litter traits	16822
Litter traits	17322
Litter traits	17328
Litter traits	17486
Litter traits	17487
Litter traits	17517
Litter traits	17561
Litter traits	17787
Litter traits	17866
Litter traits	17976
Litter traits	17977
Litter traits	18177
Litter traits	18413
Litter traits	18414
Litter traits	18416
Litter traits	18442
Litter traits	18517
Litter traits	18774
Litter traits	18822
Litter traits	20389
Litter traits	20544
Litter traits	2057
Litter traits	20580
Litter traits	20711
Litter traits	20712
Litter traits	20822
Litter traits	20988
Litter traits	21198
Litter traits	21199
Litter traits	21200
Litter traits	21201
Litter traits	21202
Litter traits	21525
Litter traits	21825
Litter traits	22559
Litter traits	2425
Litter traits	2426
Litter traits	2427
Litter traits	27854
Litter traits	27870
Litter traits	27873
Litter traits	27896
Litter traits	28537
Litter traits	2854
Litter traits	29304
Litter traits	29306
Litter traits	29463
Litter traits	29588
Litter traits	29679
Litter traits	29762
Litter traits	29763
Litter traits	29773
Litter traits	29972
Litter traits	3003
Litter traits	30032
Litter traits	30343
Litter traits	30379
Litter traits	3062
Litter traits	3072
Litter traits	3342
Litter traits	3658
Litter traits	3957
Litter traits	4136
Litter traits	4165
Litter traits	4670
Litter traits	4690
Litter traits	4744
Litter traits	4830
Litter traits	7581
Litter traits	7724
Litter traits	8246
Litter traits	8863
Litter traits	9136
Litter traits	9141
Litter traits	9601
Litter traits	978
Meat color	10405
Meat color	11990
Meat color	14480
Meat color	15501
Meat color	16001
Meat color	16081
Meat color	17752
Meat color	18723
Meat color	197
Meat color	20840
Meat color	21897
Meat color	21934
Meat color	28067
Meat color	28593
Meat color	29363
Meat color	30234
Meat color	4583
Meat color	4950
Meat color	5621
Meat color	564
Meat color	7930
Meat color	9895
Pathogens and parasites	20579
Pathogens and parasites	28595
Pathogens and parasites	28596
pH	10422
pH	1132
pH	1160
pH	1161
pH	11911
pH	12986
pH	14395
pH	14536
pH	14756
pH	14757
pH	15510
pH	15511
pH	16861
pH	18181
pH	1991
pH	1992
pH	20400
pH	20558
pH	20799
pH	22527
pH	27406
pH	27417
pH	27424
pH	28538
pH	30100
pH	30101
pH	3305
pH	428
pH	8114
pH	907
pH	9363
Reproductive organs	11686
Reproductive organs	12016
Reproductive organs	12068
Reproductive organs	1339
Reproductive organs	14705
Reproductive organs	15117
Reproductive organs	15127
Reproductive organs	15156
Reproductive organs	15374
Reproductive organs	17474
Reproductive organs	17769
Reproductive organs	18466
Reproductive organs	18503
Reproductive organs	18704
Reproductive organs	18764
Reproductive organs	19653
Reproductive organs	20775
Reproductive organs	20868
Reproductive organs	20869
Reproductive organs	2494
Reproductive organs	2495
Reproductive organs	28576
Reproductive organs	28577
Reproductive organs	28581
Reproductive organs	28590
Reproductive organs	28592
Reproductive organs	28598
Reproductive organs	28599
Reproductive organs	29277
Reproductive organs	29775
Reproductive organs	30111
Reproductive organs	7726
Reproductive organs	7970
Reproductive organs	8913
Reproductive organs	9367
Reproductive traits	10772
Reproductive traits	10773
Reproductive traits	11548
Reproductive traits	1291
Reproductive traits	14483
Reproductive traits	14699
Reproductive traits	14890
Reproductive traits	15453
Reproductive traits	15454
Reproductive traits	17560
Reproductive traits	18296
Reproductive traits	18297
Reproductive traits	18298
Reproductive traits	18589
Reproductive traits	18885
Reproductive traits	18886
Reproductive traits	19349
Reproductive traits	2083
Reproductive traits	2538
Reproductive traits	2539
Reproductive traits	27444
Reproductive traits	27770
Reproductive traits	27879
Reproductive traits	29321
Reproductive traits	29984
Reproductive traits	30283
Reproductive traits	3659
Reproductive traits	3667
Reproductive traits	4754
Reproductive traits	7767
Reproductive traits	8094
Reproductive traits	824
Reproductive traits	825
Reproductive traits	8278
Reproductive traits	8279
Reproductive traits	8280
Reproductive traits	8355
Reproductive traits	8923
Reproductive traits	9441
Texture	1136
Texture	1137
Texture	1138
Texture	1139
Texture	1140
Texture	1141
Texture	1142
Texture	1143
Texture	1144
Texture	1145
Texture	1146
Texture	1147
Texture	1148
Texture	1149
Texture	1150
Texture	1151
Texture	1152
Texture	1153
Texture	1268
Texture	1269
Texture	1270
Texture	1271
Texture	1272
Texture	1273
Texture	1274
Texture	1275
Texture	1322
Texture	1323
Texture	1324
Texture	1325
Texture	1326
Texture	1331
Texture	1332
Texture	1333
Texture	1334
Texture	1372
Texture	1373
Texture	1374
Texture	1375
Texture	1376
Texture	1377
Texture	1385
Texture	1386
Texture	1387
Texture	1388
Texture	1389
Texture	1390
Texture	1391
Texture	140
Texture	141
Texture	142
Texture	143
Texture	1464
Texture	1465
Texture	1466
Texture	1467
Texture	1468
Texture	1473
Texture	1474
Texture	1475
Texture	1476
Texture	1477
Texture	1478
Texture	1524
Texture	1525
Texture	1526
Texture	1527
Texture	1528
Texture	1529
Texture	1530
Texture	1531
Texture	1532
Texture	1533
Texture	15502
Texture	15503
Texture	183
Texture	184
Texture	185
Texture	18732
Texture	1890
Texture	1891
Texture	1945
Texture	1946
Texture	19659
Texture	1983
Texture	1984
Texture	1985
Texture	1986
Texture	1987
Texture	1988
Texture	2004
Texture	2005
Texture	2006
Texture	2014
Texture	2015
Texture	2016
Texture	2017
Texture	2018
Texture	2019
Texture	202
Texture	2020
Texture	2021
Texture	203
Texture	2051
Texture	2052
Texture	2061
Texture	2062
Texture	2063
Texture	2064
Texture	2111
Texture	2112
Texture	2113
Texture	2114
Texture	2128
Texture	2129
Texture	2174
Texture	2175
Texture	2176
Texture	2177
Texture	2178
Texture	2183
Texture	2184
Texture	2224
Texture	2385
Texture	2386
Texture	2387
Texture	2429
Texture	2430
Texture	2695
Texture	2696
Texture	2697
Texture	2698
Texture	2699
Texture	2700
Texture	29776
Texture	30041
Texture	30045
Texture	30291
Texture	3060
Texture	3061
Texture	320
Texture	321
Texture	322
Texture	323
Texture	324
Texture	325
Texture	326
Texture	3343
Texture	3445
Texture	429
Texture	432
Texture	433
Texture	434
Texture	435
Texture	436
Texture	437
Texture	438
Texture	439
Texture	4392
Texture	4393
Texture	4404
Texture	4584
Texture	507
Texture	508
Texture	509
Texture	510
Texture	511
Texture	512
Texture	513
Texture	514
Texture	515
Texture	516
Texture	517
Texture	569
Texture	570
Texture	571
Texture	572
Texture	573
Texture	574
Texture	908
