# Supplementary material for: Pangenome Reveals Gene Content Variations and Structural Variants Contributing to Pig Characteristics
Source: Genomics Proteomics Bioinformatics. 2024 Nov 13;22(6):qzae081. doi: 10.1093/gpbjnl/qzae081 (PMC12017589; doi:10.1093/gpbjnl/qzae081)
Supplement: qzae081_Supplementary_Data [file qzae081_supplementary_data.zip › Table S6.xlsx]

## Sheet: Table S6
Table S6 Evaluation of protein completeness for three new assemblies using BUSCO
Genome	Complete BUSCOs	Complete and single-copy BUSCOs	Complete and duplicated BUSCOs	Fragmented BUSCOs	Missing BUSCOs	Total BUSCO groups
Laiwu	3112 (92.8%)	3078 (91.8%)	34 (1.0%)	134 (4.0%)	108 (3.2%)	3354
Meishan	3111 (92.7%)	3087 (92.0%)	24 (0.7%)	122 (3.6%)	121 (3.7%)	3354
Tongcheng	3088 (92.0%)	3050 (90.9%)	38 (1.1%)	122 (3.6%)	144 (4.4%)	3354
